# Supplementary material for: Extrinsic hydrophobicity-controlled silver nanoparticles as efficient and stable catalysts for CO2 electrolysis
Source: Nat Commun. 2024 Apr 18;15:3356. doi: 10.1038/s41467-024-47490-3 (PMC11026478; doi:10.1038/s41467-024-47490-3)
Supplement: Supplementary file 10 — Source Data [file 41467_2024_47490_MOESM10_ESM.xlsx]

## Sheet: Figure 1
Figure 1b			Figure 1e
Particle size [nm] (y)	Particle size [nm] (x)	Relative frequency [Arb. U.]	Carbon			Silver			Nitrogen
7.36063	0.5	0	Distance [nm] (x)	Atomic ratio [%] (y)	Error bar (y±)	Distance [nm] (x)	Atomic ratio [%] (y)	Error bar (y±)	Distance [nm] (x)	Atomic ratio [%] (y)	Error bar (y±)
7.19955	1.5	0	0	0	0	0	100	0	0	0	0
7.1214	2.5	0	0.2	2.5	2.46855	0.2	95	3.44601	0.2	0	0
6.74248	3.5	0	0.4	2.89855	2.01966	0.4	94.2029	2.81328	0.4	0	0
9.54471	4.5	0.025	0.6	1.26582	1.25779	0.6	98.7342	1.25779	0.6	0	0
7.62604	5.5	0.05	0.8	0	0	0.8	100	0	0.8	0	0
8.43564	6.5	0.26667	1	1.81818	1.80158	1	92.7273	3.50164	1	5.45455	3.06209
8.3193	7.5	0.39167	1.2	2.08333	2.06152	1.2	97.9167	2.06152	1.2	0	0
8.22193	8.5	0.225	1.4	0	0	1.4	93.8775	3.42488	1.4	0	0
8.02761	9.5	0.04167	1.6	4.7619	3.28603	1.6	95.2381	3.28603	1.6	0	0
6.83336	10.5	0	1.8	3.57143	3.50707	1.8	82.1429	7.23789	1.8	7.14286	4.86704
6.37789	11.5	0	2	12.5	6.75077	2	66.6667	9.6225	2	0	0
7.47682	12.5	0	2.2	0	0	2.2	100	0	2.2	0	0
6.81059	13.5	0	2.4	50	35.3553	2.4	50	35.3553	2.4	0	0
7.79881	14.5	0	2.6	21.4286	10.9664	2.6	28.5714	12.0736	2.6	0	0
7.56115	15.5	0	2.8	0	0	2.8	100	0	2.8	0	0
7.94206	16.5	0	3	25	21.6506	3	0	0	3	0	0
7.34574	17.5	0	3.2	60	21.9089	3.2	40	21.9089	3.2	0	0
7.51648	18.5	0	3.4	60	21.9089	3.4	20	17.8885	3.4	0	0
8.07694	19.5	0	3.6	18.1818	11.6291	3.6	0	0	3.6	0	0
6.81601			3.8	100	0	3.8	0	0	3.8	0	0
7.51123			4	100	0	4	0	0	4	0	0
7.86886			4.2	22.2222	13.858	4.2	11.1111	10.4757	4.2	0	0
7.76715			4.4	20	17.8885	4.4	20	17.8885	4.4	0	0
6.35609			4.6	33.3333	15.7135	4.6	22.2222	13.858	4.6	11.1111	10.4757
7.17227			4.8	0	0	4.8	0	0	4.8	0	0
8.23995			5	0	0	5	100	0	5	0	0
8.03941			5.2	0	0	5.2	100	0	5.2	0	0
8.64901			5.4	11.7647	7.81425	5.4	88.2353	7.81425	5.4	0	0
7.13007			5.6	0	0	5.6	77.7778	13.858	5.6	0	0
6.94563			5.8	0	0	5.8	77.7778	8.00091	5.8	0	0
6.98448			6	2.63158	2.59672	6	97.3684	2.59672	6	0	0
8.5994			6.2	5	2.81366	6.2	81.6667	4.99537	6.2	1.66667	1.65272
6.26489			6.4	1.9802	1.38628	6.4	93.0693	2.52715	6.4	0	0
7.84146			6.6	0	0	6.6	100	0	6.6	0	0
7.90292			6.8	1.44928	0.83065	6.8	98.0676	0.9568	6.8	0	0
6.58388			7	1.21951	0.69978	7	98.374	0.80637	7	0	0
8.36448			7.2	0	0	7.2	100	0	7.2	0	0
8.34131			7.4	0	0	7.4	99.2288	0.44354	7.4	0	0
7.81528			7.6	0.50378	0.35533	7.6	98.7405	0.55968	7.6	0.25189	0.25157
6.8189			7.8	0	0	7.8	99.2064	0.45639	7.8	0	0
5.97434			8	0	0	8	100	0	8	0	0
7.04284			8.2	0	0	8.2	98.5915	0.69925	8.2	0	0
6.29004			8.4	0.46083	0.45977	8.4	98.1567	0.91312	8.4	0	0
6.74484			8.6	0	0	8.6	98.3051	0.97023	8.6	0	0
7.65146			8.8	0	0	8.8	100	0	8.8	0	0
6.67177			9	4.30108	2.10378	9	84.9462	3.70811	9	0	0
8.10589			9.2	0	0	9.2	100	0	9.2	0	0
7.50648			9.4	0	0	9.4	96.4286	3.50707	9.4	0	0
7.71864			9.6	12.5	6.75077	9.6	75	8.83883	9.6	12.5	6.75077
6.14444			9.8	7.69231	7.39053	9.8	76.9231	11.6854	9.8	7.69231	7.39053
6.23995			10	7.69231	7.39053	10	92.3077	7.39053	10	0	0
6.66928			10.2	25	15.3093	10.2	75	15.3093	10.2	0	0
8.02269			10.4	20	12.6491	10.4	50	15.8114	10.4	0	0
6.04868			10.6	37.5	17.1163	10.6	12.5	11.6927	10.6	25	15.3093
6.72641			10.8	10	9.48683	10.8	60	15.4919	10.8	0	0
6.9258			11	40	21.9089	11	60	21.9089	11	0	0
5.95085			11.2	44.4444	16.5635	11.2	33.3333	15.7135	11.2	0	0
6.78014			11.4	0	0	11.4	0	0	11.4	0	0
6.16884			11.6	0	0	11.6	100	0	11.6	0	0
6.6493			11.8	50	20.4124	11.8	0	0	11.8	0	0
8.33894			12	75	21.6506	12	0	0	12	0	0
7.9873			12.2	NaN	0	12.2	NaN	0	12.2	NaN	0
5.85986			12.4	0	0	12.4	20	17.8885	12.4	0	0
4.77572			12.6	100	0	12.6	0	0	12.6	0	0
7.82765			12.8	80	17.8885	12.8	20	17.8885	12.8	0	0
7.81666			13	37.5	17.1163	13	12.5	11.6927	13	0	0
8.14554			13.2	100	0	13.2	0	0	13.2	0	0
7.1298			13.4	75	21.6506	13.4	25	21.6506	13.4	0	0
7.97054			13.6	40	21.9089	13.6	60	21.9089	13.6	0	0
8.18398			13.8	60	21.9089	13.8	40	21.9089	13.8	0	0
8.01427			14	33.3333	11.1111	14	27.7778	10.5572	14	11.1111	7.40741
6.31449			14.2	50	25	14.2	50	25	14.2	0	0
7.08205			14.4	36.3636	14.5041	14.4	27.2727	13.4282	14.4	18.1818	11.6291
8.54325			14.6	33.3333	19.245	14.6	66.6667	19.245	14.6	0	0
7.73413			14.8	33.3333	27.2166	14.8	66.6667	27.2166	14.8	0	0
6.78699			15	0	0	15	100	0	15	0	0
8.193			15.2	NaN	0	15.2	NaN	0	15.2	NaN	0
7.05512			15.4	0	0	15.4	0	0	15.4	0	0
8.14804			15.6	0	0	15.6	100	0	15.6	0	0
9.59116			15.8	NaN	0	15.8	NaN	0	15.8	NaN	0
7.00141			16	NaN	0	16	NaN	0	16	NaN	0
7.51961			16.2	NaN	0	16.2	NaN	0	16.2	NaN	0
6.51076			16.4	NaN	0	16.4	NaN	0	16.4	NaN	0
6.92213
7.3021
6.06319
7.49859
7.48142
7.49239
7.69195
7.47844
5.34511
5.55422
8.46247
6.16523
7.47827
7.84747
6.19448
4.82156
8.52164
4.24851
7.86215
7.96214
9.15751
9.62154
7.35487
7.94513
5.12647
6.12487
7.84625
7.46215
8.21654
8.31654
8.75461
6.12648
9.13246
8.15487
8.62154
7.64874

## Sheet: Figure 2
Figure 2a								Figure 2b					Figure 2c					Figure 2d
Ag black				Ag-NP				Ag-NP @ 150 mA cm-2					Ag-NP @ 3.4 V					Ag black @ 3.4 V
Voltage [V] (x)	jCO [mA cm-2] (y1)	Selectivity [%] (y2)	Error bar (y2±)	Voltage [V] (x)	jCO [mA cm-2] (y1)	Selectivity [%] (y2)	Error bar (y2±)	Time [h] (x)	Cell voltage [V] (y1)	Time [h] (x)	Selectivity - H2 [%] (y2)	Selectivity - CO [%] (y2)	Time [h] (x)	Current density [mA cm-2] (y1)	Time [h] (x)	Selectivity - H2 [%] (y2)	Selectivity - CO [%] (y2)	Time [h] (x)	Current density [mA cm-2] (y1)	Time [h] (x)	Selectivity - H2 [%] (y2)	Selectivity - CO [%] (y2)
2.6	29.5418	95.0891	3.30195	2.6	29.508	96.6462	0.60325	0	2.92458	1	2.79995	97.2001	0.01667	356.118	0.3	2.55066	97.4493	0.01667	225.846	0.3	2.65605	97.344
2.8	73.9857	96.0873	3.18337	2.8	72.8869	97.5664	0.30284	0.01667	2.93253	3	2.78858	97.2114	0.03333	360.349	0.6	2.65216	97.3478	0.03333	271.686	0.6	3.53047	96.4695
3	140.37	96.6431	2.52896	3	138.751	97.6911	0.28304	0.03333	2.94036	5	3.58173	96.4183	0.05	357.808	0.9	15.4719	84.5281	0.05	298.272	0.9	3.86487	96.1351
3.2	218.121	96.5835	1.43825	3.2	221.426	96.8675	0.61057	0.05	2.94804	7	2.03463	97.9654	0.06667	356.621	1.2	4.24928	95.7507	0.06667	301.731	1.2	5.4922	94.5078
3.4	221.224	81.5612	1.566	3.4	298.387	95.5163	1.22383	0.06667	2.9556	9	2.08115	97.9189	0.08333	355.89	1.5	27.9171	72.0829	0.08333	302.499	1.5	29.014	70.986
3.6	163.634	45.4648	12.2628	3.6	272.276	83.4071	6.90556	0.08333	2.96302	11	2.07382	97.9262	0.1	355.302	1.8	14.1561	85.8439	0.1	304.48	1.8	6.01535	93.9847
								0.1	2.97031	13	2.05926	97.9407	0.11667	354.745	2.1	11.0508	88.9492	0.11667	307.674	2.1	8.32018	91.6798
								0.11667	2.97746	17	1.95349	98.0465	0.13333	353.658	2.4	7.64604	92.354	0.13333	310.059	2.4	5.16542	94.8346
								0.13333	2.98448	25	1.92894	98.0711	0.15	353.432	2.7	17.3316	82.6684	0.15	312.516	2.7	6.90821	93.0918
								0.15	2.99137	28	2.08558	97.9144	0.16667	353.452	3	7.36571	92.6343	0.16667	315.855	3	4.07078	95.9292
								0.16667	2.99812	35	1.97422	98.0258	0.18333	353.293	3.3	5.32028	94.6797	0.18333	319.767	3.3	4.05287	95.9471
								0.18333	3.00474	38	1.95918	98.0408	0.2	352.914	3.6	6.70512	93.2949	0.2	322.096	3.6	4.6051	95.3949
								0.2	3.01123	41	1.92971	98.0703	0.21667	352.605	3.9	7.44764	92.5524	0.21667	324.465	3.9	4.08841	95.9116
								0.21667	3.01759	44	2.31115	97.6889	0.23333	352.402	4.2	5.34006	94.6599	0.23333	327.821	4.2	66.2037	33.7963
								0.23333	3.02381	47	2.17669	97.8233	0.25	352.15	4.5	6.12497	93.875	0.25	331.866	4.5	6.42321	93.5768
								0.25	3.02989	52	2.12026	97.8797	0.26667	352.065	4.8	80.776	19.224	0.26667	334.229	4.8	4.68802	95.312
								0.26667	3.03585	55	2.10521	97.8948	0.28333	351.804	5.1	6.22119	93.7788	0.28333	336.914	5.1	4.69344	95.3066
								0.28333	3.04167	60	3.05623	96.9438	0.3	351.42	5.4	6.06302	93.937	0.3	340.142	5.4	4.71327	95.2867
								0.3	3.04736	63	2.80245	97.1976	0.31667	351.101	5.7	68.4	31.6	0.31667	344.101	5.7	4.72507	95.2749
								0.31667	3.05291	66	2.51494	97.4851	0.33333	350.745	6	5.66788	94.3321	0.33333	346.117	6	4.75235	95.2476
								0.33333	3.05833	70	2.87126	97.1287	0.35	350.447	6.3	6.44517	93.5548	0.35	348.198	6.3	4.78262	95.2174
								0.35	3.06362	73	2.7533	97.2467	0.36667	350.148	6.6	5.91822	94.0818	0.36667	351.238	6.6	4.85504	95.145
								0.36667	3.06877	76	4.62751	95.3725	0.38333	349.583	6.9	6.41314	93.5869	0.38333	355.156	6.9	4.95184	95.0482
								0.38333	3.07379	79	3.27633	96.7237	0.4	348.937	7.2	7.47287	92.5271	0.4	356.947	7.2	5.06034	94.9397
								0.4	3.07868	82	3.50244	96.4976	0.41667	348.116	7.5	6.86125	93.1388	0.41667	358.589	7.5	5.16932	94.8307
								0.41667	3.08343	85	2.94437	97.0556	0.43333	346.678	7.8	10.2375	89.7625	0.43333	361.143	7.8	5.24064	94.7594
								0.43333	3.08805	90	2.91076	97.0892	0.45	344.806	8.1	36.2829	63.7171	0.45	364.679	8.1	5.39317	94.6068
								0.45	3.09254	93	3.79931	96.2007	0.46667	344.193	8.4	6.06813	93.9319	0.46667	366.077	8.4	5.47567	94.5243
								0.46667	3.0969				0.48333	342.836	8.7	6.42515	93.5748	0.48333	367.342	8.7	78.9604	21.0396
								0.48333	3.10112				0.5	341.366	9	68.4709	31.5291	0.5	369.63	9	5.24449	94.7555
								0.5	3.1052				0.51667	339.599	9.3	5.91508	94.0849	0.51667	372.761	9.3	5.1121	94.8879
								0.51667	3.10916				0.53333	337.747	9.6	6.26314	93.7369	0.53333	373.797	9.6	5.1532	94.8468
								0.53333	3.11298				0.55	335.862	9.9	6.51899	93.481	0.55	374.703	9.9	5.1794	94.8206
								0.55	3.11667				0.56667	333.948	10.2	7.19821	92.8018	0.56667	376.747	10.2	5.19811	94.8019
								0.56667	3.12022				0.58333	332.022	10.5	8.30557	91.6944	0.58333	402.453	10.5	5.21971	94.7803
								0.58333	3.12364				0.6	329.972	10.8	6.60026	93.3997	0.6	402.729	10.8	5.24936	94.7506
								0.6	3.12693				0.61667	328.14	11.1	7.4193	92.5807	0.61667	398.208	11.1	5.30228	94.6977
								0.61667	3.13008				0.63333	326.569	11.4	84.4753	15.5247	0.63333	394.267	11.4	5.41227	94.5877
								0.63333	3.1331				0.65	324.826	11.7	6.23704	93.763	0.65	390.874	11.7	5.52119	94.4788
								0.65	3.13599				0.66667	323.273	12	6.88375	93.1162	0.66667	388.714	12	5.18226	94.8177
								0.66667	3.13874				0.68333	322.048	12.3	7.12414	92.8759	0.68333	385.081	12.3	29.908	70.0919
								0.68333	3.14136				0.7	320.599	12.6	7.11464	92.8854	0.7	382.762	12.6	97.1838	2.81622
								0.7	3.14385				0.71667	319.212	12.9	71.1412	28.8588	0.71667	380.898	12.9	99.9403	0.05966
								0.71667	3.1462				0.73333	318.995	13.2	6.38689	93.6131	0.73333	378.899	13.2	99.9901	0.00992
								0.73333	3.14842				0.75	320.698	13.5	6.73819	93.2618	0.75	376.816
								0.75	3.15051				0.76667	325.481	13.8	7.10074	92.8993	0.76667	374.768
								0.76667	3.15247				0.78333	335.638	14.1	6.81572	93.1843	0.78333	372.828
								0.78333	3.15429				0.8	340.493	14.4	6.91199	93.088	0.8	370.801
								0.8	3.15597				0.81667	340.333	14.7	6.93234	93.0677	0.81667	360.946
								0.81667	3.15753				0.83333	338.559	15	8.21943	91.7806	0.83333	358.018
								0.83333	3.15895				0.85	336.848	15.3	6.67001	93.33	0.85	358.807
								0.85	3.12234				0.86667	335.968	15.6	6.68188	93.3181	0.86667	358.509
								0.86667	3.12226				0.88333	335.226	15.9	6.73356	93.2664	0.88333	356.493
								0.88333	3.12223				0.9	334.485	16.2	6.73276	93.2672	0.9	352.734
								0.9	3.12229				0.91667	333.467	16.5	6.76364	93.2364	0.91667	349.905
								0.91667	3.12231				0.93333	332.571	16.8	6.80401	93.196	0.93333	350.03
								0.93333	3.12233				0.95	332.423	17.1	6.86049	93.1395	0.95	349.516
								0.95	3.12233				0.96667	336.81	17.4	6.85054	93.1495	0.96667	348.773
								0.96667	3.12234				0.98333	342.066	17.7	57.0722	42.9278	0.98333	346.903
								0.98333	3.12234				1	341.438	18	6.97599	93.024	1	330.021
								1	3.12234				1.01667	339.805	18.3	7.06905	92.9309	1.01667	331.104
								1.01667	3.12233				1.03333	338.282	18.6	7.23006	92.7699	1.03333	332.29
								1.03333	3.12231				1.05	335.718	18.9	7.23945	92.7605	1.05	333.601
								1.05	3.12229				1.06667	334.518	19.2	6.9755	93.0245	1.06667	312.342
								1.06667	3.12227				1.08333	332.784	19.5	6.98987	93.0101	1.08333	318.474
								1.08333	3.12225				1.1	331.058	19.8	9.472	90.528	1.1	315.347
								1.1	3.12223				1.11667	329.026	20.1	7.17885	92.8212	1.11667	315.334
								1.11667	3.12226				1.13333	326.822	20.4	98.2249	1.77512	1.13333	321.64
								1.13333	3.12229				1.15	324.466	20.7	7.49651	92.5035	1.15	323.841
								1.15	3.12233				1.16667	322.041	21	7.39787	92.6021	1.16667	324.769
								1.16667	3.12236				1.18333	320.003	21.3	7.70948	92.2905	1.18333	325.112
								1.18333	3.12245				1.2	320.189	21.6	7.4743	92.5257	1.2	326.642
								1.2	3.12251				1.21667	317.918	21.9	11.9172	88.0828	1.21667	319.799
								1.21667	3.12257				1.23333	312.856	22.2	7.49337	92.5066	1.23333	316.483
								1.23333	3.12231				1.25	307.689	22.5	7.37799	92.622	1.25	317.2
								1.25	3.12215				1.26667	303.649	22.9	7.35338	92.6466	1.26667	316.725
								1.26667	3.12204				1.28333	300.826	23.2	7.33701	92.663	1.28333	316.621
								1.28333	3.12201				1.3	300.445	23.5	7.29275	92.7073	1.3	315.717
								1.3	3.122				1.31667	302.166	23.8	7.94359	92.0564	1.31667	315.363
								1.31667	3.12203				1.33333	305.481	24.1	7.52978	92.4702	1.33333	314.369
								1.33333	3.12214				1.35	305.494	24.4	7.6053	92.3947	1.35	314.34
								1.35	3.12232				1.36667	304.119	24.7	7.69321	92.3068	1.36667	310.601
								1.36667	3.12259				1.38333	303.966	25	7.62811	92.3719	1.38333	303.516
								1.38333	3.12288				1.4	308.142	25.3	7.47333	92.5267	1.4	303.224
								1.4	3.12318				1.41667	314.79	25.6	7.83324	92.1668	1.41667	307.905
								1.41667	3.12345				1.43333	319.593	25.9	7.56353	92.4365	1.43333	309.567
								1.43333	3.12332				1.45	326.685	26.2	8.01585	91.9841	1.45	310.059
								1.45	3.12328				1.46667	332.453	26.5	7.64973	92.3503	1.46667	310.115
								1.46667	3.12327				1.48333	327.017	26.8	7.63512	92.3649	1.48333	309.84
								1.48333	3.12334				1.5	325.043	27.1	7.59786	92.4021	1.5	309.232
								1.5	3.12343				1.51667	323.353	27.4	7.57728	92.4227	1.51667	308.34
								1.51667	3.12357				1.53333	321.835	27.7	31.198	68.802	1.53333	307.219
								1.53333	3.12356				1.55	320.154	28	7.5171	92.4829	1.55	306.015
								1.55	3.12361				1.56667	318.389	28.3	7.67671	92.3233	1.56667	303.675
								1.56667	3.12372				1.58333	317.133	28.6	7.57556	92.4244	1.58333	301.026
								1.58333	3.12388				1.6	316.243	28.9	7.62389	92.3761	1.6	297.28
								1.6	3.12413				1.61667	315.184	29.2	7.48514	92.5149	1.61667	294.078
								1.61667	3.1245				1.63333	313.969	29.5	7.48715	92.5129	1.63333	291.408
								1.63333	3.12491				1.65	312.002	29.8	7.48732	92.5127	1.65	288.712
								1.65	3.12536				1.66667	310.571	30.1	9.93298	90.067	1.66667	286.659
								1.66667	3.12585				1.68333	309.699	30.4	9.17079	90.8292	1.68333	284.936
								1.68333	3.12631				1.7	308.964	30.7	7.85112	92.1489	1.7	283.757
								1.7	3.1267				1.71667	309.161	31	7.75354	92.2465	1.71667	283.357
								1.71667	3.12706				1.73333	310.638	31.3	7.65445	92.3456	1.73333	283.987
								1.73333	3.12737				1.75	317.439	31.6	7.66405	92.3359	1.75	284.618
								1.75	3.12766				1.76667	329.368	31.9	7.66297	92.337	1.76667	286.815
								1.76667	3.1279				1.78333	333.43	32.2	7.5073	92.4927	1.78333	288.46
								1.78333	3.12817				1.8	331.886	32.5	7.44604	92.554	1.8	289.436
								1.8	3.12839				1.81667	329.333	32.8	7.42028	92.5797	1.81667	290.589
								1.81667	3.12855				1.83333	326.787	33.1	99.0758	0.92418	1.83333	287.465
								1.83333	3.12873				1.85	324.02	33.4	7.66132	92.3387	1.85	286.114
								1.85	3.1289				1.86667	320.432	33.7	7.46025	92.5397	1.86667	286.882
								1.86667	3.12902				1.88333	317.367	34	7.47818	92.5218	1.88333	293.627
								1.88333	3.12914				1.9	315.658	34.3	7.43558	92.5644	1.9	304.069
								1.9	3.12926				1.91667	313.97	34.6	7.64948	92.3505	1.91667	314.382
								1.91667	3.12936				1.93333	312.311	34.9	7.50588	92.4941	1.93333	322.639
								1.93333	3.12944				1.95	310.941	35.2	7.41918	92.5808	1.95	329.95
								1.95	3.12949				1.96667	310.083	35.5	7.38054	92.6195	1.96667	334.941
								1.96667	3.12953				1.98333	310.608	35.8	8.28854	91.7115	1.98333	333.466
								1.98333	3.12976				2	311.404	36.1	7.78556	92.2144	2	331.25
								2	3.12997				2.01667	313.017	36.4	7.67959	92.3204	2.01667	329.904
								2.01667	3.13017				2.03333	318.316	36.7	7.57351	92.4265	2.03333	328.854
								2.03333	3.13033				2.05	325.378	37	7.51582	92.4842	2.05	327.891
								2.05	3.12999				2.06667	329.455	37.3	12.7514	87.2486	2.06667	327.05
								2.06667	3.12982				2.08333	329.112	37.6	7.96614	92.0339	2.08333	326.432
								2.08333	3.12966				2.1	327.75	37.9	7.79289	92.2071	2.1	326.663
								2.1	3.12954				2.11667	326.715	38.2	7.71345	92.2866	2.11667	325.895
								2.11667	3.12944				2.13333	325.501	38.5	7.74267	92.2573	2.13333	324.615
								2.13333	3.1294				2.15	324.676	38.8	57.8223	42.1777	2.15	323.13
								2.15	3.12941				2.16667	323.878	39.1	7.82148	92.1785	2.16667	320.672
								2.16667	3.12951				2.18333	323.527	39.4	7.70269	92.2973	2.18333	319.275
								2.18333	3.12975				2.2	321.944	39.7	7.62434	92.3757	2.2	316.185
								2.2	3.13015				2.21667	320.66	40	7.56666	92.4333	2.21667	313.231
								2.21667	3.13059				2.23333	319.658	40.3	7.53308	92.4669	2.23333	311.5
								2.23333	3.13101				2.25	318.365	40.6	7.47611	92.5239	2.25	309.726
								2.25	3.13136				2.26667	315.686	40.9	7.4497	92.5503	2.26667	307.624
								2.26667	3.1312				2.28333	314.337	41.2	7.44454	92.5555	2.28333	306.467
								2.28333	3.13113				2.3	312.541	41.5	98.9708	1.02921	2.3	306.393
								2.3	3.13109				2.31667	311	41.8	7.99333	92.0067	2.31667	306.785
								2.31667	3.13107				2.33333	310.124	42.1	7.72209	92.2779	2.33333	306.211
								2.33333	3.13109				2.35	310.639	42.4	7.60773	92.3923	2.35	305.388
								2.35	3.13117				2.36667	311.817	42.7	7.58215	92.4179	2.36667	304.802
								2.36667	3.13132				2.38333	313.468	43	99.0978	0.90215	2.38333	304.004
								2.38333	3.13156				2.4	315.54	43.3	8.28469	91.7153	2.4	303.064
								2.4	3.1319				2.41667	315.096	43.6	7.87041	92.1296	2.41667	303.051
								2.41667	3.13246				2.43333	312.849	43.9	20.4256	79.5744	2.43333	306.38
								2.43333	3.13295				2.45	310.239	44.2	7.74003	92.26	2.45	313.663
								2.45	3.13339				2.46667	307.582	44.5	7.66565	92.3344	2.46667	320.611
								2.46667	3.1338				2.48333	304.61	44.8	7.66056	92.3394	2.48333	325.987
								2.48333	3.13416				2.5	301.649	45.1	7.60156	92.3984	2.5	329.04
								2.5	3.13445				2.51667	299.279	45.4	7.54054	92.4595	2.51667	331.397
								2.51667	3.13465				2.53333	297.026	45.7	7.50515	92.4948	2.53333	333.124
								2.53333	3.13475				2.55	278.874	46	7.43666	92.5633	2.55	329.931
								2.55	3.13478				2.56667	260.617	46.3	7.41123	92.5888	2.56667	330.736
								2.56667	3.13472				2.58333	281.28	46.6	7.40975	92.5902	2.58333	330.604
								2.58333	3.13467				2.6	289.933	46.9	7.38859	92.6114	2.6	330.353
								2.6	3.13462				2.61667	291.557	47.2	11.8124	88.1876	2.61667	329.911
								2.61667	3.13455				2.63333	287.731	47.5	7.98383	92.0162	2.63333	329.531
								2.63333	3.13447				2.65	280.747	47.8	7.7377	92.2623	2.65	329.243
								2.65	3.13438				2.66667	272.108	48.1	7.60747	92.3925	2.66667	329.008
								2.66667	3.13428				2.68333	268.896	48.4	8.80978	91.1902	2.68333	328.754
								2.68333	3.13417				2.7	268.709	48.7	7.62743	92.3726	2.7	328.292
								2.7	3.13409				2.71667	268.724	49	7.51716	92.4828	2.71667	328.054
								2.71667	3.13351				2.73333	269.658	49.3	7.45167	92.5483	2.73333	327.824
								2.73333	3.13304				2.75	280.792	49.6	7.42535	92.5747	2.75	327.564
								2.75	3.13261				2.76667	295.552				2.76667	327.124
								2.76667	3.13222				2.78333	305.978				2.78333	326.68
								2.78333	3.13191				2.8	317.455				2.8	326.035
								2.8	3.13165				2.81667	330.737				2.81667	324.529
								2.81667	3.13148				2.83333	338.346				2.83333	324.8
								2.83333	3.13144				2.85	337.322				2.85	324.372
								2.85	3.13155				2.86667	333.144				2.86667	323.676
								2.86667	3.13171				2.88333	332.334				2.88333	323.089
								2.88333	3.13189				2.9	331.881				2.9	321.947
								2.9	3.13204				2.91667	331.477				2.91667	321.191
								2.91667	3.1325				2.93333	331.271				2.93333	320.456
								2.93333	3.13287				2.95	331.125				2.95	319.719
								2.95	3.13323				2.96667	331.111				2.96667	318.946
								2.96667	3.13353				2.98333	331.088				2.98333	318.236
								2.98333	3.1338				3	331.065				3	317.366
								3	3.13317				3.01667	330.946				3.01667	316.478
								3.01667	3.13295				3.03333	330.532				3.03333	315.702
								3.03333	3.13272				3.05	330.101				3.05	314.972
								3.05	3.13241				3.06667	329.677				3.06667	314.18
								3.06667	3.13209				3.08333	329.169				3.08333	313.521
								3.08333	3.1318				3.1	328.71				3.1	312.744
								3.1	3.13158				3.11667	328.241				3.11667	311.278
								3.11667	3.13187				3.13333	327.588				3.13333	311.033
								3.13333	3.13226				3.15	326.917				3.15	310.676
								3.15	3.13275				3.16667	325.628				3.16667	310.518
								3.16667	3.13323				3.18333	324.93				3.18333	310.296
								3.18333	3.13372				3.2	324.534				3.2	310.324
								3.2	3.13413				3.21667	323.801				3.21667	310.478
								3.21667	3.1347				3.23333	323.063				3.23333	294.101
								3.23333	3.13522				3.25	322.274				3.25	282.193
								3.25	3.13569				3.26667	321.503				3.26667	282.725
								3.26667	3.13614				3.28333	320.694				3.28333	283.043
								3.28333	3.13655				3.3	319.864				3.3	283.398
								3.3	3.13692				3.31667	319.08				3.31667	283.489
								3.31667	3.1372				3.33333	318.273				3.33333	283.577
								3.33333	3.13734				3.35	317.635				3.35	283.469
								3.35	3.13736				3.36667	316.998				3.36667	283.263
								3.36667	3.13732				3.38333	316.394				3.38333	283.142
								3.38333	3.13727				3.4	315.882				3.4	283.047
								3.4	3.13721				3.41667	315.447				3.41667	282.321
								3.41667	3.13715				3.43333	315.138				3.43333	281.962
								3.43333	3.13643				3.45	315.935				3.45	282.162
								3.45	3.13594				3.46667	316.331				3.46667	281.966
								3.46667	3.1355				3.48333	316.5				3.48333	281.788
								3.48333	3.1351				3.5	317.157				3.5	281.576
								3.5	3.13479				3.51667	317.403				3.51667	281.551
								3.51667	3.13453				3.53333	318.066				3.53333	281.582
								3.53333	3.13434				3.55	318.378				3.55	281.773
								3.55	3.13422				3.56667	318.452				3.56667	281.986
								3.56667	3.13422				3.58333	318.49				3.58333	282.235
								3.58333	3.13437				3.6	317.737				3.6	282.367
								3.6	3.13462				3.61667	316.753				3.61667	282.28
								3.61667	3.13497				3.63333	315.675				3.63333	281.993
								3.63333	3.13527				3.65	314.538				3.65	281.686
								3.65	3.1355				3.66667	313.404				3.66667	281.249
								3.66667	3.13568				3.68333	312.25				3.68333	280.933
								3.68333	3.13582				3.7	311.091				3.7	280.569
								3.7	3.13591				3.71667	310.047				3.71667	279.848
								3.71667	3.13597				3.73333	309.003				3.73333	278.183
								3.73333	3.13654				3.75	308.049				3.75	278.318
								3.75	3.13643				3.76667	307.773				3.76667	278.052
								3.76667	3.13646				3.78333	306.582				3.78333	277.627
								3.78333	3.13655				3.8	306.097				3.8	277.222
								3.8	3.13669				3.81667	305.285				3.81667	276.897
								3.81667	3.13689				3.83333	304.34				3.83333	276.552
								3.83333	3.13714				3.85	303.434				3.85	276.194
								3.85	3.13741				3.86667	302.619				3.86667	275.776
								3.86667	3.13766				3.88333	301.822				3.88333	275.506
								3.88333	3.13783				3.9	301.051				3.9	275.132
								3.9	3.13796				3.91667	300.38				3.91667	274.949
								3.91667	3.13812				3.93333	299.765				3.93333	274.931
								3.93333	3.13822				3.95	299.331				3.95	274.877
								3.95	3.13876				3.96667	299.681				3.96667	275.055
								3.96667	3.13922				3.98333	302.572				3.98333	275.317
								3.98333	3.13965				4	307.077				4	275.546
								4	3.14005				4.01667	310.494				4.01667	275.85
								4.01667	3.1404				4.03333	312.92				4.03333	275.096
								4.03333	3.14069				4.05	314.048				4.05	275.995
								4.05	3.14087				4.06667	314.326				4.06667	276.442
								4.06667	3.14092				4.08333	314.166				4.08333	276.578
								4.08333	3.14083				4.1	315.934				4.1	276.626
								4.1	3.14072				4.11667	316.615				4.11667	276.505
								4.11667	3.14058				4.13333	316.67				4.13333	276.283
								4.13333	3.14044				4.15	316.607				4.15	276.002
								4.15	3.14029				4.16667	316.461				4.16667	275.78
								4.16667	3.13949				4.18333	316.109				4.18333	275.496
								4.18333	3.13887				4.2	315.534				4.2	275.202
								4.2	3.13835				4.21667	314.842				4.21667	274.882
								4.21667	3.1379				4.23333	314.121				4.23333	274.592
								4.23333	3.13749				4.25	313.368				4.25	274.251
								4.25	3.13715				4.26667	312.59				4.26667	273.893
								4.26667	3.13688				4.28333	311.748				4.28333	273.45
								4.28333	3.13668				4.3	310.82				4.3	273.085
								4.3	3.13662				4.31667	309.94				4.31667	272.693
								4.31667	3.1367				4.33333	309.038				4.33333	271.701
								4.33333	3.13617				4.35	308.188				4.35	271.477
								4.35	3.13586				4.36667	307.159				4.36667	271.316
								4.36667	3.13561				4.38333	305.637				4.38333	270.953
								4.38333	3.13538				4.4	305.027				4.4	270.592
								4.4	3.13571				4.41667	304.609				4.41667	270.689
								4.41667	3.1361				4.43333	304.627				4.43333	270.532
								4.43333	3.1366				4.45	304.294				4.45	269.527
								4.45	3.13723				4.46667	303.875				4.46667	269.13
								4.46667	3.13791				4.48333	303.324				4.48333	268.643
								4.48333	3.13865				4.5	302.465				4.5	268.305
								4.5	3.13935				4.51667	301.379				4.51667	267.978
								4.51667	3.13995				4.53333	299.859				4.53333	267.653
								4.53333	3.14031				4.55	297.617				4.55	267.427
								4.55	3.14051				4.56667	294.558				4.56667	267.033
								4.56667	3.1406				4.58333	289.598				4.58333	266.705
								4.58333	3.14061				4.6	287.173				4.6	244.539
								4.6	3.14058				4.61667	281.981				4.61667	261.236
								4.61667	3.14051				4.63333	274.621				4.63333	271.936
								4.63333	3.14041				4.65	271.139				4.65	274.359
								4.65	3.14027				4.66667	266.154				4.66667	268.633
								4.66667	3.14012				4.68333	264.193				4.68333	268.987
								4.68333	3.14087				4.7	269.057				4.7	268.95
								4.7	3.14125				4.71667	274.116				4.71667	269.716
								4.71667	3.14157				4.73333	278.259				4.73333	270.167
								4.73333	3.14189				4.75	280.384				4.75	268.693
								4.75	3.14219				4.76667	280.629				4.76667	266.842
								4.76667	3.14246				4.78333	281.073				4.78333	267.693
								4.78333	3.14211				4.8	278.032				4.8	275.603
								4.8	3.14188				4.81667	278.984				4.81667	285.158
								4.81667	3.14159				4.83333	292.297				4.83333	291.409
								4.83333	3.14124				4.85	302.958				4.85	295.264
								4.85	3.14089				4.86667	310.79				4.86667	297.66
								4.86667	3.14056				4.88333	314.683				4.88333	299.382
								4.88333	3.1403				4.9	316.123				4.9	300.079
								4.9	3.14012				4.91667	316.931				4.91667	299.696
								4.91667	3.14008				4.93333	317.177				4.93333	298.493
								4.93333	3.14019				4.95	317.202				4.95	297.468
								4.95	3.14037				4.96667	317.173				4.96667	297.461
								4.96667	3.14055				4.98333	316.482				4.98333	297.16
								4.98333	3.14068				5	316.117				5	296.896
								5	3.14076				5.01667	316.257				5.01667	296.69
								5.01667	3.14079				5.03333	316.131				5.03333	296.581
								5.03333	3.14078				5.05	315.931				5.05	296.349
								5.05	3.14073				5.06667	315.707				5.06667	296.168
								5.06667	3.14062				5.08333	315.501				5.08333	296.067
								5.08333	3.14047				5.1	315.293				5.1	295.983
								5.1	3.14029				5.11667	315.217				5.11667	295.85
								5.11667	3.14077				5.13333	314.907				5.13333	295.711
								5.13333	3.14113				5.15	314.593				5.15	295.654
								5.15	3.14144				5.16667	314.361				5.16667	295.518
								5.16667	3.14104				5.18333	314.117				5.18333	295.735
								5.18333	3.14082				5.2	313.876				5.2	295.146
								5.2	3.14073				5.21667	313.633				5.21667	294.995
								5.21667	3.14066				5.23333	313.522				5.23333	294.786
								5.23333	3.14064				5.25	313.295				5.25	293.917
								5.25	3.1406				5.26667	313.081				5.26667	294.503
								5.26667	3.14049				5.28333	312.447				5.28333	294.466
								5.28333	3.14035				5.3	311.441				5.3	294.32
								5.3	3.14017				5.31667	311.636				5.31667	294.149
								5.31667	3.14011				5.33333	311.362				5.33333	293.95
								5.33333	3.14013				5.35	311.027				5.35	293.772
								5.35	3.14018				5.36667	310.675				5.36667	293.48
								5.36667	3.14021				5.38333	310.762				5.38333	293.275
								5.38333	3.14022				5.4	311.393				5.4	293.083
								5.4	3.14018				5.41667	311.563				5.41667	292.84
								5.41667	3.1401				5.43333	311.194				5.43333	292.625
								5.43333	3.14013				5.45	310.736				5.45	292.441
								5.45	3.14008				5.46667	310.432				5.46667	292.29
								5.46667	3.14012				5.48333	310.216				5.48333	292.127
								5.48333	3.14018				5.5	309.805				5.5	291.991
								5.5	3.14027				5.51667	275.272				5.51667	291.794
								5.51667	3.14038				5.53333	255.185				5.53333	291.605
								5.53333	3.14051				5.55	267.292				5.55	290.531
								5.55	3.1406				5.56667	270.359				5.56667	290.919
								5.56667	3.14069				5.58333	273.412				5.58333	290.874
								5.58333	3.14074				5.6	276.455				5.6	290.71
								5.6	3.14074				5.61667	280.678				5.61667	290.481
								5.61667	3.14073				5.63333	285.276				5.63333	290.33
								5.63333	3.14071				5.65	283.362				5.65	290.197
								5.65	3.13997				5.66667	284.642				5.66667	290.047
								5.66667	3.13944				5.68333	297.08				5.68333	289.885
								5.68333	3.13899				5.7	305.484				5.7	289.709
								5.7	3.13858				5.71667	313.467				5.71667	289.532
								5.71667	3.13823				5.73333	317.507				5.73333	289.35
								5.73333	3.13796				5.75	315.664				5.75	289.24
								5.75	3.13778				5.76667	313.956				5.76667	288.935
								5.76667	3.13772				5.78333	313.154				5.78333	288.741
								5.78333	3.13774				5.8	312.809				5.8	288.56
								5.8	3.13778				5.81667	312.751				5.81667	288.46
								5.81667	3.13784				5.83333	312.829				5.83333	288.349
								5.83333	3.13789				5.85	313.076				5.85	287.56
								5.85	3.13859				5.86667	313.243				5.86667	287.699
								5.86667	3.13916				5.88333	313.315				5.88333	287.906
								5.88333	3.13968				5.9	312.623				5.9	287.839
								5.9	3.14014				5.91667	313.269				5.91667	287.751
								5.91667	3.14059				5.93333	313.465				5.93333	287.628
								5.93333	3.141				5.95	313.466				5.95	287.493
								5.95	3.14135				5.96667	313.568				5.96667	287.305
								5.96667	3.14162				5.98333	313.651				5.98333	287.158
								5.98333	3.14176				6	313.67				6	286.983
								6	3.14172				6.01667	313.672				6.01667	286.767
								6.01667	3.14231				6.03333	313.994				6.03333	286.584
								6.03333	3.14274				6.05	313.816				6.05	286.39
								6.05	3.14312				6.06667	313.366				6.06667	286.217
								6.06667	3.1435				6.08333	313.441				6.08333	286.114
								6.08333	3.14386				6.1	313.8				6.1	285.831
								6.1	3.14417				6.11667	313.597				6.11667	285.63
								6.11667	3.14441				6.13333	313.326				6.13333	285.542
								6.13333	3.14452				6.15	312.72				6.15	284.871
								6.15	3.14451				6.16667	312.254				6.16667	284.497
								6.16667	3.14367				6.18333	291.605				6.18333	284.782
								6.18333	3.14301				6.2	254.047				6.2	284.724
								6.2	3.14236				6.21667	269.37				6.21667	284.572
								6.21667	3.14178				6.23333	272.907				6.23333	284.467
								6.23333	3.14129				6.25	275.232				6.25	284.359
								6.25	3.14056				6.26667	278.522				6.26667	284.236
								6.26667	3.14003				6.28333	282.066				6.28333	284.123
								6.28333	3.13957				6.3	286.511				6.3	284.016
								6.3	3.13918				6.31667	291.252				6.31667	283.793
								6.31667	3.13892				6.33333	285.454				6.33333	283.62
								6.33333	3.13878				6.35	298.115				6.35	283.471
								6.35	3.13873				6.36667	308.242				6.36667	283.289
								6.36667	3.13879				6.38333	312.722				6.38333	283.09
								6.38333	3.13898				6.4	314.526				6.4	282.878
								6.4	3.13928				6.41667	312.915				6.41667	282.718
								6.41667	3.13964				6.43333	311.258				6.43333	282.57
								6.43333	3.14002				6.45	310.656				6.45	282.282
								6.45	3.14035				6.46667	310.427				6.46667	281.427
								6.46667	3.14127				6.48333	310.559				6.48333	281.911
								6.48333	3.14205				6.5	310.051				6.5	281.919
								6.5	3.14278				6.51667	310.136				6.51667	281.729
								6.51667	3.14347				6.53333	310.498				6.53333	281.598
								6.53333	3.1441				6.55	310.517				6.55	281.423
								6.55	3.14469				6.56667	310.582				6.56667	281.29
								6.56667	3.14521				6.58333	310.646				6.58333	281.13
								6.58333	3.14565				6.6	310.644				6.6	280.951
								6.6	3.14592				6.61667	310.669				6.61667	280.785
								6.61667	3.146				6.63333	310.654				6.63333	280.661
								6.63333	3.14594				6.65	311.137				6.65	280.462
								6.65	3.1458				6.66667	311.567				6.66667	280.368
								6.66667	3.14561				6.68333	310.911				6.68333	280.297
								6.68333	3.14537				6.7	310.745				6.7	280.115
								6.7	3.14438				6.71667	311.046				6.71667	279.92
								6.71667	3.14366				6.73333	311.211				6.73333	279.747
								6.73333	3.14306				6.75	310.73				6.75	279.578
								6.75	3.1425				6.76667	310.263				6.76667	278.874
								6.76667	3.14201				6.78333	310.042				6.78333	279.081
								6.78333	3.14159				6.8	309.262				6.8	279.121
								6.8	3.14086				6.81667	308.57				6.81667	279.059
								6.81667	3.14028				6.83333	308.676				6.83333	278.919
								6.83333	3.13979				6.85	308.365				6.85	278.845
								6.85	3.14013				6.86667	307.877				6.86667	278.714
								6.86667	3.14049				6.88333	307.351				6.88333	278.57
								6.88333	3.14088				6.9	306.821				6.9	278.464
								6.9	3.14139				6.91667	306.262				6.91667	278.273
								6.91667	3.14198				6.93333	305.766				6.93333	278.105
								6.93333	3.14259				6.95	305.247				6.95	277.961
								6.95	3.14316				6.96667	304.684				6.96667	277.766
								6.96667	3.14367				6.98333	304.136				6.98333	277.577
								6.98333	3.14405				7	303.607				7	277.305
								7	3.14425				7.01667	303.039				7.01667	277.136
								7.01667	3.14431				7.03333	302.601				7.03333	276.92
								7.03333	3.14426				7.05	302.244				7.05	276.742
								7.05	3.14413				7.06667	301.707				7.06667	275.935
								7.06667	3.14395				7.08333	301.113				7.08333	276.1
								7.08333	3.14372				7.1	300.559				7.1	276.304
								7.1	3.14345				7.11667	298.922				7.11667	276.279
								7.11667	3.14366				7.13333	299.034				7.13333	276.312
								7.13333	3.14389				7.15	298.783				7.15	276.232
								7.15	3.14407				7.16667	298.958				7.16667	276.146
								7.16667	3.14425				7.18333	299.669				7.18333	276.026
								7.18333	3.14444				7.2	299.925				7.2	275.825
								7.2	3.14458				7.21667	300.011				7.21667	275.638
								7.21667	3.14465				7.23333	300.659				7.23333	275.454
								7.23333	3.14396				7.25	301.523				7.25	275.302
								7.25	3.14345				7.26667	302.035				7.26667	275.146
								7.26667	3.14295				7.28333	302.013				7.28333	274.941
								7.28333	3.14244				7.3	301.921				7.3	274.775
								7.3	3.14195				7.31667	301.761				7.31667	274.662
								7.31667	3.14154				7.33333	301.51				7.33333	274.774
								7.33333	3.14194				7.35	301.256				7.35	274.48
								7.35	3.14229				7.36667	300.985				7.36667	273.859
								7.36667	3.14273				7.38333	300.39				7.38333	273.459
								7.38333	3.14323				7.4	299.96				7.4	273.771
								7.4	3.14377				7.41667	298.775				7.41667	273.719
								7.41667	3.14428				7.43333	298.784				7.43333	273.631
								7.43333	3.14472				7.45	298.418				7.45	273.498
								7.45	3.14503				7.46667	297.974				7.46667	273.304
								7.46667	3.14519				7.48333	297.512				7.48333	273.178
								7.48333	3.14523				7.5	297.035				7.5	273.143
								7.5	3.14518				7.51667	296.494				7.51667	273.139
								7.51667	3.14504				7.53333	296.009				7.53333	273.041
								7.53333	3.14485				7.55	295.376				7.55	272.937
								7.55	3.14462				7.56667	294.785				7.56667	272.808
								7.56667	3.14435				7.58333	294.145				7.58333	272.624
								7.58333	3.14407				7.6	293.411				7.6	272.445
								7.6	3.14296				7.61667	292.692				7.61667	272.25
								7.61667	3.14208				7.63333	292.019				7.63333	272.127
								7.63333	3.14136				7.65	291.42				7.65	271.835
								7.65	3.14069				7.66667	290.624				7.66667	271.617
								7.66667	3.14008				7.68333	289.754				7.68333	270.717
								7.68333	3.13958				7.7	288.817				7.7	271.205
								7.7	3.13914				7.71667	287.144				7.71667	271.203
								7.71667	3.13879				7.73333	286				7.73333	271.174
								7.73333	3.13855				7.75	284.474				7.75	271.23
								7.75	3.13839				7.76667	282.38				7.76667	271.147
								7.76667	3.13828				7.78333	279.107				7.78333	271.024
								7.78333	3.13817				7.8	273.868				7.8	271.122
								7.8	3.13802				7.81667	264.981				7.81667	270.814
								7.81667	3.13784				7.83333	262.629				7.83333	270.627
								7.83333	3.13762				7.85	257.48				7.85	270.451
								7.85	3.13815				7.86667	254.736				7.86667	270.264
								7.86667	3.13852				7.88333	261.072				7.88333	270.044
								7.88333	3.13888				7.9	268.698				7.9	269.873
								7.9	3.13922				7.91667	276.239				7.91667	269.68
								7.91667	3.13953				7.93333	282.837				7.93333	269.578
								7.93333	3.13938				7.95	288.318				7.95	269.433
								7.95	3.13944				7.96667	292.22				7.96667	269.338
								7.96667	3.13966				7.98333	289.339				7.98333	268.367
								7.98333	3.13998				8	276.075				8	268.828
								8	3.14031				8.01667	279.197				8.01667	268.875
								8.01667	3.14067				8.03333	289.397				8.03333	268.843
								8.03333	3.14104				8.05	299.792				8.05	268.78
								8.05	3.14143				8.06667	305.333				8.06667	268.639
								8.06667	3.14178				8.08333	305.024				8.08333	268.462
								8.08333	3.14207				8.1	303.287				8.1	268.324
								8.1	3.14229				8.11667	302.062				8.11667	268.25
								8.11667	3.14242				8.13333	301.591				8.13333	268.202
								8.13333	3.14252				8.15	301.663				8.15	268.199
								8.15	3.14257				8.16667	301.364				8.16667	268.15
								8.16667	3.14259				8.18333	300.83				8.18333	268.154
								8.18333	3.14256				8.2	300.644				8.2	267.965
								8.2	3.14248				8.21667	300.663				8.21667	267.842
								8.21667	3.14238				8.23333	300.463				8.23333	267.718
								8.23333	3.14222				8.25	300.363				8.25	267.576
								8.25	3.14205				8.26667	300.32				8.26667	267.515
								8.26667	3.14184				8.28333	300.244				8.28333	266.782
								8.28333	3.1416				8.3	299.95				8.3	266.726
								8.3	3.14134				8.31667	299.55				8.31667	266.879
								8.31667	3.14017				8.33333	299.343				8.33333	266.929
								8.33333	3.13932				8.35	299.863				8.35	266.805
								8.35	3.13861				8.36667	299.653				8.36667	266.693
								8.36667	3.13797				8.38333	299.491				8.38333	266.576
								8.38333	3.13821				8.4	299.383				8.4	266.447
								8.4	3.13836				8.41667	299.209				8.41667	266.358
								8.41667	3.13855				8.43333	299.022				8.43333	266.368
								8.43333	3.13881				8.45	298.823				8.45	266.217
								8.45	3.1392				8.46667	298.968				8.46667	266.191
								8.46667	3.13963				8.48333	299.083				8.48333	265.991
								8.48333	3.14048				8.5	298.948				8.5	265.812
								8.5	3.14122				8.51667	298.739				8.51667	265.654
								8.51667	3.14194				8.53333	298.349				8.53333	265.47
								8.53333	3.14264				8.55	298.158				8.55	265.288
								8.55	3.14324				8.56667	298.278				8.56667	265.086
								8.56667	3.14375				8.58333	297.975				8.58333	264.499
								8.58333	3.14333				8.6	297.729				8.6	263.991
								8.6	3.14311				8.61667	297.5				8.61667	264.352
								8.61667	3.14289				8.63333	296.604				8.63333	264.303
								8.63333	3.14272				8.65	297.084				8.65	264.311
								8.65	3.1426				8.66667	297				8.66667	264.218
								8.66667	3.14257				8.68333	296.776				8.68333	264.21
								8.68333	3.1426				8.7	297.242				8.7	264.236
								8.7	3.14272				8.71667	296.576				8.71667	264.132
								8.71667	3.14289				8.73333	296.123				8.73333	264.257
								8.73333	3.14308				8.75	295.503				8.75	264.063
								8.75	3.14329				8.76667	295.06				8.76667	263.87
								8.76667	3.14349				8.78333	294.65				8.78333	263.782
								8.78333	3.14366				8.8	294.35				8.8	263.604
								8.8	3.1438				8.81667	294.192				8.81667	263.491
								8.81667	3.1439				8.83333	240.678				8.83333	263.368
								8.83333	3.14395				8.85	254.305				8.85	263.255
								8.85	3.14398				8.86667	263.871				8.86667	263.069
								8.86667	3.14395				8.88333	265.581				8.88333	262.949
								8.88333	3.1439				8.9	265.985				8.9	262.002
								8.9	3.14382				8.91667	266.653				8.91667	262.642
								8.91667	3.14445				8.93333	263.873				8.93333	262.616
								8.93333	3.14487				8.95	256.866				8.95	262.498
								8.95	3.14526				8.96667	268.999				8.96667	262.426
								8.96667	3.14563				8.98333	278.797				8.98333	262.383
								8.98333	3.14596				9	288.817				9	262.187
								9	3.14621				9.01667	299.944				9.01667	262.045
								9.01667	3.14641				9.03333	302.477				9.03333	261.851
								9.03333	3.14653				9.05	298.88				9.05	261.667
								9.05	3.14655				9.06667	296.249				9.06667	261.587
								9.06667	3.14559				9.08333	295.058				9.08333	261.383
								9.08333	3.14484				9.1	294.586				9.1	261.201
								9.1	3.14414				9.11667	294.443				9.11667	261.077
								9.11667	3.1435				9.13333	294.492				9.13333	253.545
								9.13333	3.14294				9.15	294.612				9.15	215.884
								9.15	3.14249				9.16667	294.839				9.16667	237.685
								9.16667	3.14213				9.18333	295.131				9.18333	237.54
								9.18333	3.14185				9.2	295.316				9.2	238.06
								9.2	3.14168				9.21667	295.649				9.21667	248.901
								9.21667	3.14162				9.23333	294.863				9.23333	261.376
								9.23333	3.14164				9.25	296.096				9.25	270.077
								9.25	3.1417				9.26667	297.293				9.26667	273.329
								9.26667	3.14175				9.28333	297.184				9.28333	275.007
								9.28333	3.14264				9.3	297.187				9.3	275.067
								9.3	3.14336				9.31667	297.885				9.31667	274.435
								9.31667	3.14398				9.33333	298.12				9.33333	273.727
								9.33333	3.14457				9.35	298.203				9.35	274.815
								9.35	3.1451				9.36667	297.922				9.36667	277.901
								9.36667	3.14554				9.38333	297.832				9.38333	279.192
								9.38333	3.14591				9.4	297.521				9.4	279.911
								9.4	3.14618				9.41667	297.345				9.41667	279.248
								9.41667	3.14631				9.43333	297.244				9.43333	278.842
								9.43333	3.14631				9.45	297.26				9.45	278.655
								9.45	3.14516				9.46667	297.123				9.46667	278.445
								9.46667	3.14435				9.48333	296.995				9.48333	278.329
								9.48333	3.14362				9.5	296.944				9.5	277.648
								9.5	3.14303				9.51667	296.995				9.51667	278.105
								9.51667	3.14256				9.53333	297.102				9.53333	278.259
								9.53333	3.1422				9.55	296.907				9.55	278.356
								9.55	3.14193				9.56667	296.67				9.56667	278.349
								9.56667	3.14175				9.58333	296.468				9.58333	278.362
								9.58333	3.14162				9.6	296.253				9.6	278.342
								9.6	3.14159				9.61667	296.018				9.61667	278.406
								9.61667	3.14243				9.63333	296.679				9.63333	278.398
								9.63333	3.14313				9.65	296.898				9.65	278.34
								9.65	3.14376				9.66667	296.594				9.66667	278.328
								9.66667	3.14436				9.68333	295.752				9.68333	278.337
								9.68333	3.14492				9.7	295.31				9.7	278.304
								9.7	3.14541				9.71667	295.004				9.71667	278.333
								9.71667	3.14583				9.73333	294.76				9.73333	278.338
								9.73333	3.14614				9.75	294.629				9.75	278.273
								9.75	3.1463				9.76667	294.412				9.76667	278.217
								9.76667	3.14634				9.78333	294.261				9.78333	278.175
								9.78333	3.14628				9.8	294.132				9.8	277.605
								9.8	3.14614				9.81667	294.15				9.81667	277.701
								9.81667	3.14593				9.83333	293.897				9.83333	277.931
								9.83333	3.14569				9.85	293.497				9.85	277.994
								9.85	3.14541				9.86667	293.742				9.86667	277.988
								9.86667	3.14511				9.88333	293.57				9.88333	277.984
								9.88333	3.14478				9.9	293.285				9.9	277.954
								9.9	3.14443				9.91667	293.139				9.91667	277.912
								9.91667	3.14408				9.93333	292.69				9.93333	277.922
								9.93333	3.14369				9.95	292.392				9.95	278.036
								9.95	3.1433				9.96667	292.099				9.96667	277.843
								9.96667	3.14193				9.98333	291.84				9.98333	277.773
								9.98333	3.14091				10	291.638				10	277.66
								10	3.14094				10.0167	291.295				10.0167	277.55
								10.0167	3.14089				10.0333	290.939				10.0333	277.431
								10.0333	3.14089				10.05	290.639				10.05	277.374
								10.05	3.14105				10.0667	290.339				10.0667	277.27
								10.0667	3.14061				10.0833	290.092				10.0833	277.102
								10.0833	3.14047				10.1	289.888				10.1	276.698
								10.1	3.14043				10.1167	289.602				10.1167	276.165
								10.1167	3.14044				10.1333	289.222				10.1333	276.726
								10.1333	3.14046				10.15	288.367				10.15	276.845
								10.15	3.14055				10.1667	288.613				10.1667	276.799
								10.1667	3.14071				10.1833	288.289				10.1833	276.775
								10.1833	3.14092				10.2	287.997				10.2	276.766
								10.2	3.14119				10.2167	287.734				10.2167	276.784
								10.2167	3.14155				10.2333	287.452				10.2333	276.589
								10.2333	3.142				10.25	287.168				10.25	276.297
								10.25	3.14248				10.2667	286.794				10.2667	276.088
								10.2667	3.14381				10.2833	286.482				10.2833	275.984
								10.2833	3.14494				10.3	286.206				10.3	275.942
								10.3	3.14601				10.3167	285.92				10.3167	275.782
								10.3167	3.14704				10.3333	285.582				10.3333	275.69
								10.3333	3.14799				10.35	285.285				10.35	275.519
								10.35	3.14885				10.3667	284.925				10.3667	275.315
								10.3667	3.14959				10.3833	284.594				10.3833	275.18
								10.3833	3.15021				10.4	284.398				10.4	275.012
								10.4	3.15069				10.4167	284.334				10.4167	274.103
								10.4167	3.15108				10.4333	284.388				10.4333	274.543
								10.4333	3.15137				10.45	285.135				10.45	274.597
								10.45	3.15163				10.4667	287.518				10.4667	274.518
								10.4667	3.15179				10.4833	287.664				10.4833	274.526
								10.4833	3.15186				10.5	287.289				10.5	274.599
								10.5	3.15189				10.5167	287.256				10.5167	274.449
								10.5167	3.15188				10.5333	287.422				10.5333	274.563
								10.5333	3.15071				10.55	287.647				10.55	274.589
								10.55	3.15001				10.5667	287.828				10.5667	274.552
								10.5667	3.14948				10.5833	287.933				10.5833	274.466
								10.5833	3.14904				10.6	288.025				10.6	274.38
								10.6	3.1487				10.6167	288.155				10.6167	274.351
								10.6167	3.14847				10.6333	288.281				10.6333	274.39
								10.6333	3.14829				10.65	288.351				10.65	274.206
								10.65	3.1482				10.6667	288.41				10.6667	273.899
								10.6667	3.14818				10.6833	288.409				10.6833	273.72
								10.6833	3.14819				10.7	288.424				10.7	273.755
								10.7	3.14822				10.7167	288.594				10.7167	273.027
								10.7167	3.14823				10.7333	288.423				10.7333	273.309
								10.7333	3.14823				10.75	287.784				10.75	273.525
								10.75	3.14915				10.7667	288.16				10.7667	273.647
								10.7667	3.14988				10.7833	288.208				10.7833	273.407
								10.7833	3.15059				10.8	288.201				10.8	273.53
								10.8	3.15125				10.8167	288.196				10.8167	273.466
								10.8167	3.15119				10.8333	288.275				10.8333	273.361
								10.8333	3.15126				10.85	288.244				10.85	273.243
								10.85	3.15137				10.8667	288.275				10.8667	273.09
								10.8667	3.15151				10.8833	288.365				10.8833	272.985
								10.8833	3.15167				10.9	288.277				10.9	272.861
								10.9	3.15175				10.9167	288.313				10.9167	272.748
								10.9167	3.15179				10.9333	288.351				10.9333	272.654
								10.9333	3.15181				10.95	288.381				10.95	272.606
								10.95	3.15181				10.9667	288.4				10.9667	272.591
								10.9667	3.15179				10.9833	288.383				10.9833	272.487
								10.9833	3.15176				11	288.362				11	272.454
								11	3.15169				11.0167	288.4				11.0167	271.948
								11.0167	3.15158				11.0333	288.397				11.0333	271.831
								11.0333	3.15142				11.05	288.004				11.05	272.164
								11.05	3.15122				11.0667	288.35				11.0667	272.432
								11.0667	3.15097				11.0833	288.45				11.0833	272.066
								11.0833	3.15067				11.1	288.282				11.1	272.014
								11.1	3.15032				11.1167	288.044				11.1167	271.929
								11.1167	3.14993				11.1333	287.737				11.1333	271.858
								11.1333	3.15063				11.15	287.348				11.15	271.837
								11.15	3.15108				11.1667	286.788				11.1667	271.783
								11.1667	3.15148				11.1833	286.193				11.1833	271.64
								11.1833	3.15181				11.2	285.455				11.2	271.479
								11.2	3.15205				11.2167	284.33				11.2167	271.34
								11.2167	3.1522				11.2333	282.623				11.2333	271.204
								11.2333	3.15227				11.25	279.366				11.25	271.082
								11.25	3.15225				11.2667	272.37				11.2667	270.982
								11.2667	3.15214				11.2833	270.267				11.2833	270.828
								11.2833	3.15192				11.3	269.32				11.3	270.751
								11.3	3.1516				11.3167	263.217				11.3167	270.384
								11.3167	3.15031				11.3333	257.359				11.3333	269.639
								11.3333	3.14932				11.35	265.442				11.35	270.201
								11.35	3.14841				11.3667	273.813				11.3667	270.253
								11.3667	3.14756				11.3833	276.59				11.3833	270.187
								11.3833	3.14686				11.4	280.017				11.4	270.159
								11.4	3.14625				11.4167	283.333				11.4167	270.072
								11.4167	3.14568				11.4333	284.768				11.4333	269.989
								11.4333	3.1452				11.45	284.862				11.45	269.91
								11.45	3.14488				11.4667	279.196				11.4667	269.765
								11.4667	3.14462				11.4833	269.546				11.4833	269.69
								11.4833	3.1444				11.5	278.864				11.5	269.533
								11.5	3.1442				11.5167	290.347				11.5167	269.448
								11.5167	3.14398				11.5333	300.693				11.5333	269.494
								11.5333	3.14373				11.55	303.304				11.55	269.411
								11.55	3.14344				11.5667	301.195				11.5667	269.331
								11.5667	3.14311				11.5833	299.211				11.5833	269.24
								11.5833	3.14273				11.6	298.289				11.6	269.159
								11.6	3.14229				11.6167	297.723				11.6167	269.102
								11.6167	3.1418				11.6333	297.464				11.6333	268.261
								11.6333	3.14127				11.65	297.055				11.65	268.73
								11.65	3.14173				11.6667	296.874				11.6667	268.87
								11.6667	3.14196				11.6833	297.279				11.6833	268.777
								11.6833	3.14218				11.7	297.212				11.7	268.832
								11.7	3.14239				11.7167	297.177				11.7167	268.459
								11.7167	3.14146				11.7333	297.219				11.7333	268.279
								11.7333	3.14092				11.75	297.135				11.75	268.109
								11.75	3.14125				11.7667	297.228				11.7667	267.948
								11.7667	3.14154				11.7833	297.342				11.7833	267.817
								11.7833	3.142				11.8	297.591				11.8	267.763
								11.8	3.14257				11.8167	297.739				11.8167	267.709
								11.8167	3.14322				11.8333	297.787				11.8333	267.689
								11.8333	3.14387				11.85	297.819				11.85	267.628
								11.85	3.14453				11.8667	297.849				11.8667	267.644
								11.8667	3.14519				11.8833	297.687				11.8833	267.658
								11.8833	3.14583				11.9	297.754				11.9	267.602
								11.9	3.14639				11.9167	297.865				11.9167	267.446
								11.9167	3.14681				11.9333	298.02				11.9333	266.723
								11.9333	3.14714				11.95	298.033				11.95	266.693
								11.95	3.14739				11.9667	297.768				11.9667	266.88
								11.9667	3.14759				11.9833	298.453				11.9833	266.809
								11.9833	3.14772				12	298.613				12	266.852
								12	3.14778				12.0167	298.72				12.0167	266.789
								12.0167	3.14777				12.0333	298.74				12.0333	266.764
								12.0333	3.14771				12.05	298.774				12.05	266.598
								12.05	3.1476				12.0667	298.938				12.0667	266.573
								12.0667	3.14745				12.0833	298.751				12.0833	266.465
								12.0833	3.14726				12.1	298.606				12.1	266.362
								12.1	3.14704				12.1167	298.729				12.1167	266.208
								12.1167	3.14678				12.1333	298.755				12.1333	266.055
								12.1333	3.14643				12.15	298.676				12.15	266.007
								12.15	3.1461				12.1667	298.595				12.1667	266.04
								12.1667	3.14576				12.1833	298.615				12.1833	265.88
								12.1833	3.14416				12.2	298.618				12.2	265.721
								12.2	3.143				12.2167	298.698				12.2167	265.557
								12.2167	3.14327				12.2333	298.818				12.2333	265.226
								12.2333	3.14331				12.25	298.913				12.25	264.77
								12.25	3.1434				12.2667	298.525				12.2667	265.126
								12.2667	3.14364				12.2833	298.981				12.2833	265.162
								12.2833	3.14397				12.3	298.858				12.3	237.873
								12.3	3.14434				12.3167	298.753				12.3167	230.852
								12.3167	3.14478				12.3333	298.638				12.3333	239.504
								12.3333	3.14523				12.35	298.6				12.35	235.671
								12.35	3.14569				12.3667	298.423				12.3667	240.213
								12.3667	3.14619				12.3833	298.22				12.3833	258.119
								12.3833	3.14666				12.4	298.088				12.4	279.213
								12.4	3.14711				12.4167	297.957				12.4167	291.442
								12.4167	3.14751				12.4333	297.877				12.4333	290.719
								12.4333	3.14786				12.45	297.915				12.45	280.253
								12.45	3.14818				12.4667	297.876				12.4667	274.32
								12.4667	3.14847				12.4833	297.993				12.4833	271.541
								12.4833	3.14869				12.5	297.882				12.5	270.186
								12.5	3.14954				12.5167	297.88				12.5167	269.155
								12.5167	3.15026				12.5333	297.827				12.5333	268.946
								12.5333	3.15091				12.55	297.855				12.55	269.294
								12.55	3.15148				12.5667	297.203				12.5667	269.764
								12.5667	3.15193				12.5833	297.661				12.5833	270.655
								12.5833	3.15232				12.6	297.702				12.6	271.744
								12.6	3.15261				12.6167	297.568				12.6167	272.882
								12.6167	3.1528				12.6333	297.461				12.6333	273.439
								12.6333	3.1529				12.65	297.387				12.65	260.253
								12.65	3.15176				12.6667	297.231				12.6667	243.221
								12.6667	3.15108				12.6833	297.141				12.6833	229.459
								12.6833	3.15051				12.7	297.507				12.7	223.832
								12.7	3.15006				12.7167	297.317				12.7167	219.3
								12.7167	3.1498				12.7333	297.348				12.7333	209.69
								12.7333	3.14964				12.75	297.356				12.75	204.261
								12.75	3.14953				12.7667	297.337				12.7667	208.029
								12.7667	3.14952				12.7833	247.184				12.7833	217.26
								12.7833	3.14962				12.8	263.741				12.8	246.569
								12.8	3.14978				12.8167	271.276				12.8167	247.297
								12.8167	3.149				12.8333	272.018				12.8333	253.132
								12.8333	3.14855				12.85	274.138				12.85	278.145
								12.85	3.14822				12.8667	275.752				12.8667	297.086
								12.8667	3.14807				12.8833	275.47				12.8833	308.539
								12.8833	3.14807				12.9	267.469				12.9	311.706
								12.9	3.14811				12.9167	278.722				12.9167	315.627
								12.9167	3.14824				12.9333	288.12				12.9333	321.279
								12.9333	3.14841				12.95	297.232				12.95	328.77
								12.95	3.14864				12.9667	305.433				12.9667	338.623
								12.9667	3.14889				12.9833	304.955				12.9833	347.669
								12.9833	3.14912				13	301.115				13	354.373
								13	3.15033				13.0167	298.586				13.0167	362.434
								13.0167	3.15132				13.0333	297.175				13.0333	375.229
								13.0333	3.15227				13.05	296.503				13.05	392.084
								13.05	3.15318				13.0667	296.178				13.0667	416.264
								13.0667	3.15397				13.0833	296.39				13.0833	438.317
								13.0833	3.15467				13.1	296.37				13.1	458.282
								13.1	3.15534				13.1167	296.598				13.1167	467.496
								13.1167	3.1559				13.1333	296.791				13.1333	461.244
								13.1333	3.15627				13.15	297.004				13.15	448.076
								13.15	3.15652				13.1667	296.706				13.1667	443.993
								13.1667	3.15666				13.1833	296.862				13.1833	439.332
								13.1833	3.15672				13.2	297.362				13.2	439.288
								13.2	3.15671				13.2167	297.494				13.2167	441.358
								13.2167	3.15664				13.2333	297.973				13.2333	441.595
								13.2333	3.15653				13.25	298.416				13.25	443.772
								13.25	3.15637				13.2667	299.009				13.2667	443.846
								13.2667	3.15617				13.2833	298.756				13.2833	444.463
								13.2833	3.15593				13.3	298.414				13.3	445.122
								13.3	3.15568				13.3167	298.345				13.3167	446.046
								13.3167	3.15538				13.3333	298.481				13.3333	446.519
								13.3333	3.15507				13.35	298.59				13.35	447.084
								13.35	3.15349				13.3667	298.603				13.3667	447.897
								13.3667	3.15235				13.3833	298.611				13.3833	448.452
								13.3833	3.15138				13.4	298.769				13.4	449.012
								13.4	3.15177				13.4167	298.851				13.4167	449.117
								13.4167	3.15206				13.4333	299.49				13.4333	450.647
								13.4333	3.15245				13.45	300.349				13.45	450.347
								13.45	3.1529				13.4667	300.055				13.4667	454.529
								13.4667	3.15334				13.4833	299.42				13.4833	453.296
								13.4833	3.15384				13.5	299.701				13.5	453.475
								13.5	3.15435				13.5167	299.541				13.5167	453.656
								13.5167	3.1549				13.5333	299.481				13.5333	454.071
								13.5333	3.15541				13.55	299.503				13.55	454.074
								13.55	3.15583				13.5667	299.478				13.5667	454.974
								13.5667	3.15615				13.5833	299.406				13.5833	455.014
								13.5833	3.15638				13.6	299.335				13.6	455.123
								13.6	3.15653				13.6167	299.15				13.6167	455.336
								13.6167	3.15659				13.6333	299.012				13.6333	456.037
								13.6333	3.15508				13.65	298.882				13.65	456.273
								13.65	3.15414				13.6667	298.661				13.6667	456.786
								13.6667	3.15345				13.6833	298.589				13.6833	456.83
								13.6833	3.15292				13.7	298.947				13.7	457.186
								13.7	3.15252				13.7167	299.986				13.7167	457.604
								13.7167	3.15231				13.7333	300.22				13.7333	458.324
								13.7333	3.15218				13.75	300.261				13.75	457.57
								13.75	3.15209				13.7667	300.13				13.7667	461.727
								13.7667	3.15208				13.7833	299.363				13.7833	460.384
								13.7833	3.15214				13.8	299.747				13.8	460.864
								13.8	3.15224				13.8167	299.398				13.8167	460.704
								13.8167	3.15234				13.8333	299.101				13.8333	460.798
								13.8333	3.15242				13.85	298.859				13.85	461.85
								13.85	3.15245				13.8667	298.757				13.8667	461.278
								13.8667	3.15381				13.8833	298.645				13.8833	462.167
								13.8833	3.15485				13.9	298.56				13.9	462.495
								13.9	3.15577				13.9167	298.37				13.9167	462.884
								13.9167	3.15667				13.9333	298.189				13.9333	462.82
								13.9333	3.15752				13.95	298.104				13.95	463.134
								13.95	3.15827				13.9667	298.266				13.9667	463.543
								13.9667	3.1589				13.9833	297.942				13.9833	464.054
								13.9833	3.15943				14	297.936				14	464.847
								14	3.15986				14.0167	297.88				14.0167	464.812
								14.0167	3.16018				14.0333	297.856				14.0333	465.116
								14.0333	3.16037				14.05	297.808				14.05	465.415
								14.05	3.16039				14.0667	297.725				14.0667	466.858
								14.0667	3.16033				14.0833	296.964				14.0833	466.963
								14.0833	3.16016				14.1	297.453				14.1	466.81
								14.1	3.15991				14.1167	297.439				14.1167	466.59
								14.1167	3.15961				14.1333	297.433				14.1333	467.609
								14.1333	3.15924				14.15	297.318				14.15	468.115
								14.15	3.15881				14.1667	297.367				14.1667	468.803
								14.1667	3.15836				14.1833	297.309				14.1833	468.498
								14.1833	3.1579				14.2	297.398				14.2	469.113
								14.2	3.1562				14.2167	297.545				14.2167	469.277
								14.2167	3.15491				14.2333	297.406				14.2333	469.44
								14.2333	3.15348				14.25	297.423				14.25	469.513
								14.25	3.15229				14.2667	297.429				14.2667	469.758
								14.2667	3.15126				14.2833	297.345				14.2833	470.202
								14.2833	3.15038				14.3	297.202				14.3	470.097
								14.3	3.14968				14.3167	297.144				14.3167	470.79
								14.3167	3.14916				14.3333	297.156				14.3333	470.796
								14.3333	3.15001				14.35	297.067				14.35	471.461
								14.35	3.15066				14.3667	297.026				14.3667	472.249
								14.3667	3.15138				14.3833	296.395				14.3833	473.566
								14.3833	3.1521				14.4	296.733				14.4	473.107
								14.4	3.15277				14.4167	296.817				14.4167	472.952
								14.4167	3.15345				14.4333	296.827				14.4333	473.082
								14.4333	3.15413				14.45	296.647				14.45	473.69
								14.45	3.15468				14.4667	296.557				14.4667	473.694
								14.4667	3.15513				14.4833	296.476				14.4833	473.911
								14.4833	3.15544				14.5	296.448				14.5	473.854
								14.5	3.1567				14.5167	296.374				14.5167	474.425
								14.5167	3.15773				14.5333	296.046				14.5333	474.134
								14.5333	3.15868				14.55	295.95				14.55	474.51
								14.55	3.15947				14.5667	295.835				14.5667	474.724
								14.5667	3.1601				14.5833	295.715				14.5833	474.853
								14.5833	3.16065				14.6	295.677				14.6	475.477
								14.6	3.16107				14.6167	295.71				14.6167	475.25
								14.6167	3.16139				14.6333	295.727				14.6333	475.447
								14.6333	3.16159				14.65	295.713				14.65	476.352
								14.65	3.16169				14.6667	295.566				14.6667	476.37
								14.6667	3.16171				14.6833	295.271				14.6833	478.629
								14.6833	3.16167				14.7	295.103				14.7	477.652
								14.7	3.16155				14.7167	295.433				14.7167	477.678
								14.7167	3.16041				14.7333	295.433				14.7333	477.927
								14.7333	3.15961				14.75	295.308				14.75	478.097
								14.75	3.15891				14.7667	255.976				14.7667	478.833
								14.7667	3.15834				14.7833	258.59				14.7833	479.039
								14.7833	3.15796				14.8	279.545				14.8	478.714
								14.8	3.15766				14.8167	272.023				14.8167	479.842
								14.8167	3.15738				14.8333	269.618				14.8333	479.366
								14.8333	3.15718				14.85	263.272				14.85	480.518
								14.85	3.15705				14.8667	257.965				14.8667	480.021
								14.8667	3.15694				14.8833	269.282				14.8833	480.469
								14.8833	3.15683				14.9	279.6				14.9	480.231
								14.9	3.15671				14.9167	289.343				14.9167	480.64
								14.9167	3.15655				14.9333	303.611				14.9333	481.034
								14.9333	3.15634				14.95	307.957				14.95	481.319
								14.95	3.15609				14.9667	303.279				14.9667	480.571
								14.9667	3.15577				14.9833	299.013				14.9833	483.542
								14.9833	3.15541				15	296.466				15	483.113
								15	3.155				15.0167	295.429
								15.0167	3.15453				15.0333	294.673
								15.0333	3.15434				15.05	294.258
								15.05	3.15427				15.0667	294.077
								15.0667	3.1543				15.0833	293.928
								15.0833	3.15446				15.1	293.803
								15.1	3.15467				15.1167	293.8
								15.1167	3.15487				15.1333	293.78
								15.1333	3.15513				15.15	293.899
								15.15	3.15537				15.1667	294.077
								15.1667	3.15563				15.1833	294.302
								15.1833	3.15586				15.2	294.318
								15.2	3.156				15.2167	294.318
								15.2167	3.15605				15.2333	294.382
								15.2333	3.15601				15.25	294.53
								15.25	3.1559				15.2667	295.306
								15.2667	3.15571				15.2833	295.572
								15.2833	3.15546				15.3	295.328
								15.3	3.15516				15.3167	296.532
								15.3167	3.15649				15.3333	296.608
								15.3333	3.15737				15.35	296.24
								15.35	3.15811				15.3667	296.189
								15.3667	3.15874				15.3833	296.251
								15.3833	3.15929				15.4	296.473
								15.4	3.15968				15.4167	297.448
								15.4167	3.15998				15.4333	298.048
								15.4333	3.16022				15.45	298.04
								15.45	3.16036				15.4667	297.794
								15.4667	3.16042				15.4833	297.603
								15.4833	3.16034				15.5	297.413
								15.5	3.16016				15.5167	297.279
								15.5167	3.15991				15.5333	297.211
								15.5333	3.15869				15.55	297.142
								15.55	3.15746				15.5667	297.157
								15.5667	3.15641				15.5833	296.937
								15.5833	3.15555				15.6	296.428
								15.6	3.15481				15.6167	297.144
								15.6167	3.15419				15.6333	297.564
								15.6333	3.15378				15.65	297.561
								15.65	3.1535				15.6667	297.51
								15.6667	3.1533				15.6833	297.39
								15.6833	3.15318				15.7	297.36
								15.7	3.15314				15.7167	297.344
								15.7167	3.15317				15.7333	297.382
								15.7333	3.15326				15.75	297.185
								15.75	3.15336				15.7667	297.054
								15.7667	3.15345				15.7833	296.977
								15.7833	3.15352				15.8	296.853
								15.8	3.15351				15.8167	296.578
								15.8167	3.15344				15.8333	296.483
								15.8333	3.15332				15.85	296.408
								15.85	3.15315				15.8667	296.546
								15.8667	3.15293				15.8833	296.446
								15.8833	3.15398				15.9	295.806
								15.9	3.15476				15.9167	296.184
								15.9167	3.15581				15.9333	296.025
								15.9333	3.15675				15.95	295.906
								15.95	3.15765				15.9667	295.78
								15.9667	3.15849				15.9833	295.705
								15.9833	3.15922				16	295.658
								16	3.1598				16.0167	295.576
								16.0167	3.16033				16.0333	295.496
								16.0333	3.16072				16.05	295.348
								16.05	3.16101				16.0667	295.344
								16.0667	3.16003				16.0833	295.306
								16.0833	3.15943				16.1	295.229
								16.1	3.15892				16.1167	295.124
								16.1167	3.15849				16.1333	295.081
								16.1333	3.15825				16.15	294.984
								16.15	3.15809				16.1667	294.78
								16.1667	3.15799				16.1833	294.377
								16.1833	3.15792				16.2	292.913
								16.2	3.15791				16.2167	293.132
								16.2167	3.15795				16.2333	293.564
								16.2333	3.15802				16.25	293.717
								16.25	3.15809				16.2667	293.714
								16.2667	3.15813				16.2833	293.613
								16.2833	3.15814				16.3	293.49
								16.3	3.15812				16.3167	293.44
								16.3167	3.15807				16.3333	293.392
								16.3333	3.15799				16.35	293.215
								16.35	3.15782				16.3667	293.136
								16.3667	3.15761				16.3833	293.03
								16.3833	3.15736				16.4	292.955
								16.4	3.15814				16.4167	292.755
								16.4167	3.15762				16.4333	292.75
								16.4333	3.15737				16.45	292.75
								16.45	3.15724				16.4667	292.72
								16.4667	3.15719				16.4833	292.773
								16.4833	3.15728				16.5	292.647
								16.5	3.1574				16.5167	292.352
								16.5167	3.15755				16.5333	293.022
								16.5333	3.15769				16.55	292.91
								16.55	3.15783				16.5667	292.74
								16.5667	3.15798				16.5833	292.701
								16.5833	3.15811				16.6	292.782
								16.6	3.15822				16.6167	292.819
								16.6167	3.1583				16.6333	292.823
								16.6333	3.15835				16.65	292.784
								16.65	3.15835				16.6667	292.675
								16.6667	3.15832				16.6833	292.675
								16.6833	3.15826				16.7	292.612
								16.7	3.15815				16.7167	292.578
								16.7167	3.15914				16.7333	292.57
								16.7333	3.15985				16.75	292.696
								16.75	3.16051				16.7667	292.874
								16.7667	3.16105				16.7833	292.884
								16.7833	3.16147				16.8	292.664
								16.8	3.16182				16.8167	292.012
								16.8167	3.16208				16.8333	292.442
								16.8333	3.16224				16.85	292.392
								16.85	3.16229				16.8667	292.311
								16.8667	3.16222				16.8833	292.193
								16.8833	3.16207				16.9	292.102
								16.9	3.1604				16.9167	292.072
								16.9167	3.15915				16.9333	292.117
								16.9333	3.15814				16.95	292.085
								16.95	3.15726				16.9667	292.03
								16.9667	3.15655				16.9833	292.084
								16.9833	3.15601				17	292.135
								17	3.15568				17.0167	292.215
								17.0167	3.15551				17.0333	292.323
								17.0333	3.15545				17.05	292.432
								17.05	3.15434				17.0667	292.609
								17.0667	3.15346				17.0833	292.521
								17.0833	3.15282				17.1	292.471
								17.1	3.15229				17.1167	291.894
								17.1167	3.15198				17.1333	292.327
								17.1333	3.15185				17.15	292.27
								17.15	3.15185				17.1667	292.25
								17.1667	3.15209				17.1833	292.205
								17.1833	3.15247				17.2	292.146
								17.2	3.15291				17.2167	292.071
								17.2167	3.15446				17.2333	292.018
								17.2333	3.15623				17.25	291.911
								17.25	3.15803				17.2667	291.854
								17.2667	3.15977				17.2833	291.768
								17.2833	3.16148				17.3	291.674
								17.3	3.16313				17.3167	291.605
								17.3167	3.16459				17.3333	291.571
								17.3333	3.16591				17.35	291.526
								17.35	3.16712				17.3667	291.814
								17.3667	3.1682				17.3833	291.598
								17.3833	3.16913				17.4	291.62
								17.4	3.1699				17.4167	291.119
								17.4167	3.17051				17.4333	291.52
								17.4333	3.17098				17.45	291.639
								17.45	3.17135				17.4667	291.666
								17.4667	3.17164				17.4833	291.704
								17.4833	3.1719				17.5	291.718
								17.5	3.17207				17.5167	291.697
								17.5167	3.17052				17.5333	291.789
								17.5333	3.16968				17.55	291.731
								17.55	3.16903				17.5667	266.801
								17.5667	3.16857				17.5833	259.471
								17.5833	3.1683				17.6	288.874
								17.6	3.16818				17.6167	284.166
								17.6167	3.16815				17.6333	279.395
								17.6333	3.16814				17.65	272.899
								17.65	3.16738				17.6667	262.141
								17.6667	3.16696				17.6833	251.905
								17.6833	3.16668				17.7	263.363
								17.7	3.16654				17.7167	275.51
								17.7167	3.16649				17.7333	281.667
								17.7333	3.16649				17.75	290.071
								17.75	3.16788				17.7667	302.755
								17.7667	3.16903				17.7833	306.474
								17.7833	3.17016				17.8	302.091
								17.8	3.17123				17.8167	297.952
								17.8167	3.17217				17.8333	294.569
								17.8333	3.17297				17.85	292.728
								17.85	3.17366				17.8667	291.729
								17.8667	3.17426				17.8833	291.013
								17.8833	3.17471				17.9	290.672
								17.9	3.175				17.9167	290.49
								17.9167	3.17517				17.9333	290.436
								17.9333	3.17522				17.95	290.329
								17.95	3.17519				17.9667	290.305
								17.9667	3.17508				17.9833	290.356
								17.9833	3.17489				18	290.477
								18	3.17462				18.0167	290.454
								18.0167	3.17427				18.0333	290.163
								18.0333	3.17391				18.05	290.882
								18.05	3.1735				18.0667	290.992
								18.0667	3.17303				18.0833	291.169
								18.0833	3.17251				18.1	291.356
								18.1	3.17161				18.1167	291.477
								18.1167	3.17116				18.1333	291.677
								18.1333	3.17088				18.15	291.988
								18.15	3.17065				18.1667	292.204
								18.1667	3.1705				18.1833	292.501
								18.1833	3.17059				18.2	292.707
								18.2	3.17071				18.2167	292.768
								18.2167	3.1708				18.2333	293.119
								18.2333	3.17089				18.25	293.609
								18.25	3.17095				18.2667	293.936
								18.2667	3.17099				18.2833	294.358
								18.2833	3.17099				18.3	294.484
								18.3	3.17095				18.3167	294.648
								18.3167	3.17085				18.3333	294.064
								18.3333	3.17068				18.35	294.734
								18.35	3.17043				18.3667	294.961
								18.3667	3.16835				18.3833	294.881
								18.3833	3.167				18.4	294.764
								18.4	3.16587				18.4167	293.39
								18.4167	3.16502				18.4333	292.634
								18.4333	3.16435				18.45	292.83
								18.45	3.16376				18.4667	292.966
								18.4667	3.16327				18.4833	293.122
								18.4833	3.16284				18.5	293.321
								18.5	3.16243				18.5167	293.504
								18.5167	3.16205				18.5333	293.539
								18.5333	3.16167				18.55	294.603
								18.55	3.16127				18.5667	295.177
								18.5667	3.16081				18.5833	295.156
								18.5833	3.1619				18.6	295.115
								18.6	3.1627				18.6167	295.115
								18.6167	3.16337				18.6333	294.468
								18.6333	3.164				18.65	294.809
								18.65	3.16454				18.6667	294.758
								18.6667	3.16495				18.6833	294.716
								18.6833	3.16517				18.7	294.678
								18.7	3.16525				18.7167	294.482
								18.7167	3.16519				18.7333	294.39
								18.7333	3.16625				18.75	294.287
								18.75	3.16727				18.7667	293.595
								18.7667	3.16819				18.7833	293.628
								18.7833	3.16911				18.8	293.788
								18.8	3.16994				18.8167	293.963
								18.8167	3.16897				18.8333	293.948
								18.8333	3.16853				18.85	293.859
								18.85	3.16812				18.8667	294.075
								18.8667	3.16778				18.8833	294.108
								18.8833	3.16757				18.9	294.144
								18.9	3.16744				18.9167	294.261
								18.9167	3.16748				18.9333	293.738
								18.9333	3.16759				18.95	294.017
								18.95	3.16635				18.9667	294.085
								18.9667	3.16543				18.9833	294.078
								18.9833	3.16466				19	293.952
								19	3.1641				19.0167	293.826
								19.0167	3.16378				19.0333	293.823
								19.0333	3.1637				19.05	294.082
								19.05	3.16385				19.0667	294.496
								19.0667	3.16419				19.0833	294.574
								19.0833	3.16462				19.1	294.628
								19.1	3.16509				19.1167	294.593
								19.1167	3.1656				19.1333	294.445
								19.1333	3.16611				19.15	294.399
								19.15	3.16661				19.1667	294.416
								19.1667	3.16701				19.1833	294.412
								19.1833	3.16737				19.2	294.464
								19.2	3.16945				19.2167	294.56
								19.2167	3.17096				19.2333	294.501
								19.2333	3.17232				19.25	294.429
								19.25	3.17351				19.2667	294.89
								19.2667	3.1745				19.2833	294.842
								19.2833	3.17533				19.3	294.718
								19.3	3.176				19.3167	294.564
								19.3167	3.17658				19.3333	294.358
								19.3333	3.17791				19.35	294.327
								19.35	3.17895				19.3667	294.197
								19.3667	3.17987				19.3833	294.061
								19.3833	3.1791				19.4	294.102
								19.4	3.17893				19.4167	294.264
								19.4167	3.17888				19.4333	294.53
								19.4333	3.17898				19.45	294.696
								19.45	3.17924				19.4667	294.719
								19.4667	3.17947				19.4833	294.732
								19.4833	3.17967				19.5	294.645
								19.5	3.17985				19.5167	294.575
								19.5167	3.18003				19.5333	294.504
								19.5333	3.1802				19.55	294.019
								19.55	3.18034				19.5667	294.427
								19.5667	3.18043				19.5833	294.365
								19.5833	3.18048				19.6	294.236
								19.6	3.18046				19.6167	258.128
								19.6167	3.18037				19.6333	304.956
								19.6333	3.18022				19.65	317.545
								19.65	3.18				19.6667	298.968
								19.6667	3.17971				19.6833	280.96
								19.6833	3.17935				19.7	256.762
								19.7	3.17894				19.7167	264.65
								19.7167	3.17846				19.7333	282.269
								19.7333	3.17791				19.75	289.229
								19.75	3.17731				19.7667	294.942
								19.7667	3.17664				19.7833	304.285
								19.7833	3.1776				19.8	307.878
								19.8	3.17824				19.8167	303.88
								19.8167	3.17873				19.8333	298.867
								19.8333	3.17911				19.85	294.594
								19.85	3.17773				19.8667	293.05
								19.8667	3.17687				19.8833	291.62
								19.8833	3.17613				19.9	290.69
								19.9	3.17555				19.9167	290.154
								19.9167	3.17518				19.9333	289.832
								19.9333	3.17483				19.95	289.769
								19.95	3.17442				19.9667	289.662
								19.9667	3.17403				19.9833	289.725
								19.9833	3.17362				20	289.866
								20	3.17321				20.0167	290.043
								20.0167	3.1728				20.0333	290.043
								20.0333	3.17237				20.05	290.233
								20.05	3.17381				20.0667	290.305
								20.0667	3.17468				20.0833	290.51
								20.0833	3.1756				20.1	290.62
								20.1	3.17628				20.1167	290.86
								20.1167	3.1767				20.1333	290.932
								20.1333	3.17699				20.15	290.46
								20.15	3.17709				20.1667	291.308
								20.1667	3.17483				20.1833	291.58
								20.1833	3.17341				20.2	291.608
								20.2	3.17214				20.2167	291.74
								20.2167	3.17104				20.2333	291.914
								20.2333	3.17033				20.25	292.102
								20.25	3.1698				20.2667	292.303
								20.2667	3.16933				20.2833	292.461
								20.2833	3.16897				20.3	293.277
								20.3	3.16864				20.3167	293.06
								20.3167	3.16835				20.3333	293.037
								20.3333	3.16807				20.35	293.026
								20.35	3.16779				20.3667	293.031
								20.3667	3.16745				20.3833	270.869
								20.3833	3.16705				20.4	277.685
								20.4	3.16652				20.4167	311.1
								20.4167	3.16588				20.4333	294.805
								20.4333	3.16309				20.45	277.238
								20.45	3.161				20.4667	258.824
								20.4667	3.1592				20.4833	281.711
								20.4833	3.15778				20.5	300.275
								20.5	3.15852				20.5167	305.142
								20.5167	3.15907				20.5333	308.174
								20.5333	3.15973				20.55	308.606
								20.55	3.16047				20.5667	304.796
								20.5667	3.16114				20.5833	300.423
								20.5833	3.16178				20.6	297.328
								20.6	3.16225				20.6167	294.856
								20.6167	3.1626				20.6333	293.325
								20.6333	3.16435				20.65	292.243
								20.65	3.16595				20.6667	291.483
								20.6667	3.16754				20.6833	291.278
								20.6833	3.16902				20.7	291.131
								20.7	3.17035				20.7167	291.098
								20.7167	3.17144				20.7333	291.028
								20.7333	3.17229				20.75	290.718
								20.75	3.17291				20.7667	290.35
								20.7667	3.17336				20.7833	290.819
								20.7833	3.1737				20.8	290.779
								20.8	3.17391				20.8167	290.751
								20.8167	3.17398				20.8333	290.646
								20.8333	3.17225				20.85	290.757
								20.85	3.17128				20.8667	290.653
								20.8667	3.17049				20.8833	290.672
								20.8833	3.16995				20.9	290.716
								20.9	3.16965				20.9167	290.764
								20.9167	3.16945				20.9333	290.904
								20.9333	3.16929				20.95	291.093
								20.95	3.1692				20.9667	291.327
								20.9667	3.16915				20.9833	291.416
								20.9833	3.16914				21	291.661
								21	3.1692				21.0167	291.755
								21.0167	3.16923				21.0333	291.872
								21.0333	3.1692				21.05	292.027
								21.05	3.16912				21.0667	291.59
								21.0667	3.17064				21.0833	292.444
								21.0833	3.17163				21.1	292.581
								21.1	3.17249				21.1167	292.6
								21.1167	3.17316				21.1333	292.589
								21.1333	3.17355				21.15	292.578
								21.15	3.17383				21.1667	292.547
								21.1667	3.17403				21.1833	292.597
								21.1833	3.17412				21.2	292.674
								21.2	3.1741				21.2167	292.97
								21.2167	3.17398				21.2333	293.345
								21.2333	3.17378				21.25	293.198
								21.25	3.17352				21.2667	293.21
								21.2667	3.1732				21.2833	293.009
								21.2833	3.17284				21.3	292.943
								21.3	3.17247				21.3167	293.104
								21.3167	3.17205				21.3333	293.313
								21.3333	3.17159				21.35	293.124
								21.35	3.1711				21.3667	292.557
								21.3667	3.16876				21.3833	292.929
								21.3833	3.16708				21.4	292.931
								21.4	3.16557				21.4167	293.4
								21.4167	3.16425				21.4333	293.391
								21.4333	3.16312				21.45	293.315
								21.45	3.1622				21.4667	292.909
								21.4667	3.16155				21.4833	292.759
								21.4833	3.161				21.5	292.623
								21.5	3.16064				21.5167	292.489
								21.5167	3.16036				21.5333	292.296
								21.5333	3.16192				21.55	292.4
								21.55	3.16303				21.5667	292.36
								21.5667	3.16414				21.5833	292.559
								21.5833	3.16523				21.6	292.759
								21.6	3.16607				21.6167	292.413
								21.6167	3.16677				21.6333	292.099
								21.6333	3.16666				21.65	291.75
								21.65	3.16527				21.6667	291.4
								21.6667	3.16426				21.6833	291.597
								21.6833	3.16345				21.7	291.854
								21.7	3.16297				21.7167	291.79
								21.7167	3.1627				21.7333	292.031
								21.7333	3.1628				21.75	292.066
								21.75	3.16302				21.7667	292.258
								21.7667	3.16309				21.7833	292.604
								21.7833	3.16312				21.8	291.956
								21.8	3.16321				21.8167	291.958
								21.8167	3.16329				21.8333	291.579
								21.8333	3.16336				21.85	291.336
								21.85	3.16581				21.8667	290.787
								21.8667	3.16758				21.8833	289.98
								21.8833	3.16926				21.9	289.269
								21.9	3.17079				21.9167	288.696
								21.9167	3.17193				21.9333	288.978
								21.9333	3.1728				21.95	289.885
								21.95	3.17352				21.9667	290.836
								21.9667	3.17402				21.9833	291.075
								21.9833	3.17436				22	292.602
								22	3.17453				22.0167	293.301
								22.0167	3.17453				22.0333	293.222
								22.0333	3.17436				22.05	292.743
								22.05	3.17408				22.0667	292.16
								22.0667	3.17369				22.0833	291.738
								22.0833	3.17325				22.1	291.54
								22.1	3.17058				22.1167	291.179
								22.1167	3.17102				22.1334	291.079
								22.1334	3.1713				22.15	291
								22.15	3.17164				22.1667	290.915
								22.1667	3.172				22.1834	290.803
								22.1834	3.17241				22.2	290.95
								22.2	3.17301				22.2167	290.877
								22.2167	3.17371				22.2334	290.83
								22.2334	3.17435				22.25	291.089
								22.25	3.17506				22.2667	291.316
								22.2667	3.17571				22.2833	290.893
								22.2833	3.17629				22.3	291.516
								22.3	3.17685				22.3167	291.508
								22.3167	3.17736				22.3333	291.415
								22.3333	3.17779				22.35	291.27
								22.35	3.17815				22.3667	291.013
								22.3667	3.17844				22.3834	290.869
								22.3834	3.17864				22.4	290.602
								22.4	3.17881				22.4167	290.579
								22.4167	3.17892				22.4334	290.328
								22.4334	3.17895				22.45	290.251
								22.45	3.17892				22.4667	290.195
								22.4667	3.17881				22.4834	290.082
								22.4834	3.17862				22.5	290.005
								22.5	3.17838				22.5167	289.896
								22.5167	3.17995				22.5333	289.924
								22.5333	3.17862				22.55	289.953
								22.55	3.17831				22.5667	289.882
								22.5667	3.17818				22.5833	289.567
								22.5833	3.17809				22.6	290.051
								22.6	3.17825				22.6167	290.139
								22.6167	3.17856				22.6334	289.988
								22.6334	3.17882				22.65	289.846
								22.65	3.1791				22.6667	289.793
								22.6667	3.17934				22.6834	289.661
								22.6834	3.17945				22.7	289.533
								22.7	3.17955				22.7167	289.453
								22.7167	3.17963				22.7334	289.441
								22.7334	3.17966				22.75	289.6
								22.75	3.17963				22.7667	289.477
								22.7667	3.17954				22.7833	289.395
								22.7833	3.17941				22.8	289.37
								22.8	3.17922				22.8167	289.298
								22.8167	3.17896				22.8333	289.421
								22.8333	3.17863				22.85	289.533
								22.85	3.17824				22.8667	289.478
								22.8667	3.17778				22.8834	289.038
								22.8834	3.17725				22.9	289.158
								22.9	3.17667				22.9167	289.314
								22.9167	3.17601				22.9334	289.123
								22.9334	3.17529				22.95	288.976
								22.95	3.1745				22.9667	288.84
								22.9667	3.17365				22.9834	288.785
								22.9834	3.17098				23	288.716
								23	3.16904				23.0167	288.481
								23.0167	3.16732				23.0333	288.346
								23.0333	3.16583				23.05	288.2
								23.05	3.16663				23.0667	288.073
								23.0667	3.16715				23.0833	287.843
								23.0833	3.16783				23.1	287.874
								23.1	3.16851				23.1167	287.929
								23.1167	3.16925				23.1334	288.054
								23.1334	3.16995				23.15	287.943
								23.15	3.17053				23.1667	287.802
								23.1667	3.17096				23.1834	287.582
								23.1834	3.17124				23.2	287.455
								23.2	3.17141				23.2167	288.056
								23.2167	3.17143				23.2334	288.054
								23.2334	3.17132				23.25	287.946
								23.25	3.17104				23.2667	287.808
								23.2667	3.17055				23.2833	287.615
								23.2833	3.16996				23.3	287.398
								23.3	3.16928				23.3167	287.171
								23.3167	3.16932				23.3333	287.113
								23.3333	3.17071				23.35	287.034
								23.35	3.17188				23.3667	287.03
								23.3667	3.17295				23.3834	286.879
								23.3834	3.17377				23.4	286.738
								23.4	3.1744				23.4167	286.643
								23.4167	3.17466				23.4334	286.582
								23.4334	3.17259				23.45	286.476
								23.45	3.1712				23.4667	286.281
								23.4667	3.16996				23.4834	286.144
								23.4834	3.16878				23.5	257.418
								23.5	3.16769				23.5167	309.229
								23.5167	3.16602				23.5333	322.001
								23.5333	3.16464				23.55	305.344
								23.55	3.16345				23.5667	288.804
								23.5667	3.16261				23.5833	262.236
								23.5833	3.16213				23.6	258.925
								23.6	3.16197				23.6167	276.777
								23.6167	3.16209				23.6334	285.996
								23.6334	3.16248				23.65	291.113
								23.65	3.16304				23.6667	299.604
								23.6667	3.16365				23.6834	304.807
								23.6834	3.16429				23.7	301.876
								23.7	3.16495				23.7167	296.997
								23.7167	3.1656				23.7334	292.976
								23.7334	3.16623				23.75	290.259
								23.75	3.16681				23.7667	288.646
								23.7667	3.16731				23.7833	287.229
								23.7833	3.17017				23.8	285.679
								23.8	3.1724				23.8167	285.754
								23.8167	3.17452				23.8333	285.567
								23.8333	3.1766				23.85	285.277
								23.85	3.17853				23.8667	285.032
								23.8667	3.18025				23.8834	284.931
								23.8834	3.18164				23.9	284.932
								23.9	3.18277				23.9167	284.84
								23.9167	3.18381				23.9334	284.869
								23.9334	3.18467				23.95	284.938
								23.95	3.18539				23.9667	284.915
								23.9667	3.186				23.9834	285.016
								23.9834	3.18644				24	285.094
								24	3.18675				24.0167	285.114
								24.0167	3.18695				24.0333	285.178
								24.0333	3.18705				24.05	285.223
								24.05	3.18706				24.0667	285.241
								24.0667	3.18699				24.0833	285.333
								24.0833	3.18491				24.1	284.898
								24.1	3.18368				24.1167	285.458
								24.1167	3.1827				24.1334	285.846
								24.1334	3.18196				24.15	285.943
								24.15	3.18159				24.1667	286.243
								24.1667	3.18134				24.1834	287.388
								24.1834	3.18113				24.2	287.704
								24.2	3.1809				24.2167	287.805
								24.2167	3.18315				24.2334	287.513
								24.2334	3.18465				24.25	287.513
								24.25	3.18601				24.2667	287.909
								24.2667	3.18726				24.2833	287.79
								24.2833	3.18824				24.3	287.58
								24.3	3.18901				24.3167	287.546
								24.3167	3.18972				24.3333	287.475
								24.3333	3.19028				24.35	287.467
								24.35	3.19073				24.3667	287.46
								24.3667	3.19107				24.3834	287.764
								24.3834	3.19127				24.4	287.479
								24.4	3.19132				24.4167	287.115
								24.4167	3.19128				24.4334	288.12
								24.4334	3.18935				24.45	288.607
								24.45	3.18802				24.4667	288.791
								24.4667	3.18692				24.4834	288.817
								24.4834	3.18612				24.5	288.442
								24.5	3.18556				24.5167	288.239
								24.5167	3.18522				24.5333	287.87
								24.5333	3.18497				24.55	287.561
								24.55	3.18476				24.5667	287.31
								24.5667	3.18456				24.5833	287.067
								24.5833	3.18436				24.6	286.896
								24.6	3.18416				24.6167	286.747
								24.6167	3.18395				24.6334	286.708
								24.6334	3.1837				24.65	286.699
								24.65	3.18339				24.6667	287.208
								24.6667	3.18489				24.6834	287.889
								24.6834	3.18583				24.7	288.293
								24.7	3.18664				24.7167	287.88
								24.7167	3.18724				24.7334	288.485
								24.7334	3.18755				24.75	288.402
								24.75	3.18771				24.7667	287.912
								24.7667	3.18771				24.7833	287.563
								24.7833	3.18763				24.8	287.341
								24.8	3.18739				24.8167	287.161
								24.8167	3.18703				24.8333	286.869
								24.8333	3.18652				24.85	286.674
								24.85	3.18589				24.8667	286.547
								24.8667	3.18515				24.8834	286.885
								24.8834	3.18432				24.9	287.368
								24.9	3.18342				24.9167	287.57
								24.9167	3.18035				24.9334	287.543
								24.9334	3.17798				24.95	287.529
								24.95	3.17579				24.9667	287.416
								24.9667	3.17376				24.9834	287.379
								24.9834	3.17194				25	287.314
								25	3.17037				25.0167	286.435
								25.0167	3.16907				25.0333	286.889
								25.0333	3.16804				25.05	286.764
								25.05	3.16718				25.0667	286.511
								25.0667	3.16643				25.0833	286.32
								25.0833	3.16569				25.1	286.098
								25.1	3.16502				25.1167	285.938
								25.1167	3.16674				25.1334	285.737
								25.1334	3.16806				25.15	285.713
								25.15	3.16947				25.1667	285.89
								25.1667	3.16845				25.1834	285.63
								25.1834	3.16847				25.2	285.543
								25.2	3.16965				25.2167	285.575
								25.2167	3.17131				25.2334	285.602
								25.2334	3.17342				25.25	285.611
								25.25	3.17562				25.2667	285.636
								25.2667	3.17787				25.2834	285.637
								25.2834	3.18002				25.3	270.652
								25.3	3.18199				25.3167	272.066
								25.3167	3.18378				25.3334	312.748
								25.3334	3.18543				25.35	301.65
								25.35	3.187				25.3667	279.39
								25.3667	3.18848				25.3834	253.647
								25.3834	3.18983				25.4	262.799
								25.4	3.19106				25.4167	281.715
								25.4167	3.19215				25.4334	289.128
								25.4334	3.19312				25.45	293.44
								25.45	3.19397				25.4667	299.671
								25.4667	3.1947				25.4834	300.955
								25.4834	3.19536				25.5	296.926
								25.5	3.1959				25.5167	292.519
								25.5167	3.19636				25.5334	289.083
								25.5334	3.19673				25.55	286.601
								25.55	3.19701				25.5667	285.083
								25.5667	3.19721				25.5834	284.005
								25.5834	3.19733				25.6	283.209
								25.6	3.19738				25.6167	282.174
								25.6167	3.19735				25.6334	281.889
								25.6334	3.19725				25.65	281.981
								25.65	3.19708				25.6667	281.635
								25.6667	3.19684				25.6834	281.429
								25.6834	3.19434				25.7	281.373
								25.7	3.19264				25.7167	281.349
								25.7167	3.19118				25.7334	281.424
								25.7334	3.18989				25.75	281.556
								25.75	3.1888				25.7667	281.687
								25.7667	3.19007				25.7834	281.69
								25.7834	3.19102				25.8	281.715
								25.8	3.19209				25.8167	281.735
								25.8167	3.1932				25.8334	281.815
								25.8334	3.19411				25.85	282.084
								25.85	3.19495				25.8667	282.165
								25.8667	3.19573				25.8834	282.243
								25.8834	3.19648				25.9	282.387
								25.9	3.1972				25.9167	282.397
								25.9167	3.19784				25.9334	282.123
								25.9334	3.19837				25.95	282.791
								25.95	3.19879				25.9667	282.915
								25.9667	3.19909				25.9834	282.991
								25.9834	3.19931				26	282.994
								26	3.19943				26.0167	283.162
								26.0167	3.19944				26.0334	282.918
								26.0334	3.19935				26.05	282.937
								26.05	3.19916				26.0667	283.048
								26.0667	3.19887				26.0834	283.247
								26.0834	3.19851				26.1	283.377
								26.1	3.19808				26.1167	283.441
								26.1167	3.19954				26.1334	283.444
								26.1334	3.20054				26.15	283.793
								26.15	3.20141				26.1667	284.879
								26.1667	3.20202				26.1834	285.247
								26.1834	3.20243				26.2	285.333
								26.2	3.20259				26.2167	285.331
								26.2167	3.20258				26.2334	284.394
								26.2334	3.20035				26.25	284.636
								26.25	3.19892				26.2667	284.317
								26.2667	3.1976				26.2834	284.033
								26.2834	3.19645				26.3	283.668
								26.3	3.19555				26.3167	283.988
								26.3167	3.19478				26.3334	284.669
								26.3334	3.19426				26.35	284.494
								26.35	3.19389				26.3667	284
								26.3667	3.1936				26.3834	283.724
								26.3834	3.19332				26.4	283.494
								26.4	3.193				26.4167	283.362
								26.4167	3.19272				26.4334	283.212
								26.4334	3.19242				26.45	283.002
								26.45	3.19209				26.4667	282.857
								26.4667	3.19171				26.4834	282.749
								26.4834	3.19126				26.5	282.886
								26.5	3.19072				26.5167	282.779
								26.5167	3.19011				26.5334	282.672
								26.5334	3.18944				26.55	283.68
								26.55	3.18864				26.5667	284.113
								26.5667	3.18593				26.5834	284.234
								26.5834	3.1836				26.6	284.368
								26.6	3.18397				26.6167	284.208
								26.6167	3.18425				26.6334	284.211
								26.6334	3.18486				26.65	284.168
								26.65	3.18571				26.6667	284.041
								26.6667	3.18675				26.6834	283.543
								26.6834	3.1878				26.7	283.246
								26.7	3.18869				26.7167	282.999
								26.7167	3.18945				26.7334	282.59
								26.7334	3.19008				26.75	282.208
								26.75	3.19056				26.7667	282.042
								26.7667	3.191				26.7834	281.953
								26.7834	3.19127				26.8	281.97
								26.8	3.19142				26.8167	281.959
								26.8167	3.19143				26.8334	281.734
								26.8334	3.19131				26.85	281.745
								26.85	3.19382				26.8667	281.881
								26.8667	3.19566				26.8834	281.735
								26.8834	3.19734				26.9	281.644
								26.9	3.19867				26.9167	281.54
								26.9167	3.19968				26.9334	281.494
								26.9334	3.2005				26.95	281.435
								26.95	3.20108				26.9667	281.29
								26.9667	3.20152				26.9834	281.104
								26.9834	3.20186				27	280.853
								27	3.20208				27.0167	280.74
								27.0167	3.20216				27.0334	280.623
								27.0334	3.20213				27.05	280.32
								27.05	3.20199				27.0667	280.197
								27.0667	3.20176				27.0834	280.094
								27.0834	3.20145				27.1	280.004
								27.1	3.20106				27.1167	280.008
								27.1167	3.20061				27.1334	279.83
								27.1334	3.20009				27.15	279.403
								27.15	3.19753				27.1667	279.888
								27.1667	3.19539				27.1834	279.735
								27.1834	3.19354				27.2	279.646
								27.2	3.19134				27.2167	279.635
								27.2167	3.18949				27.2334	279.71
								27.2334	3.18786				27.25	279.537
								27.25	3.18638				27.2667	279.402
								27.2667	3.18502				27.2834	279.263
								27.2834	3.18384				27.3	279.242
								27.3	3.18292				27.3167	279.061
								27.3167	3.18225				27.3334	278.949
								27.3334	3.1819				27.35	278.791
								27.35	3.18181				27.3667	278.639
								27.3667	3.18426				27.3834	278.507
								27.3834	3.18645				27.4	278.436
								27.4	3.18876				27.4167	278.376
								27.4167	3.19111				27.4334	278.296
								27.4334	3.19346				27.45	277.664
								27.45	3.19572				27.4667	278.202
								27.4667	3.19775				27.4834	278.201
								27.4834	3.19962				27.5	278.009
								27.5	3.20131				27.5167	277.967
								27.5167	3.20282				27.5334	277.788
								27.5334	3.20415				27.55	277.76
								27.55	3.20535				27.5667	277.691
								27.5667	3.20641				27.5834	277.717
								27.5834	3.20731				27.6	244.645
								27.6	3.20807				27.6167	295.323
								27.6167	3.20866				27.6334	302.92
								27.6334	3.20916				27.65	284.834
								27.65	3.20952				27.6667	257.324
								27.6667	3.20979				27.6834	244.506
								27.6834	3.20995				27.7	262.801
								27.7	3.21003				27.7167	276.012
								27.7167	3.21001				27.7334	280.879
								27.7334	3.20991				27.75	285.41
								27.75	3.20975				27.7667	292.253
								27.7667	3.20949				27.7834	292.661
								27.7834	3.20915				27.8	288.532
								27.8	3.20875				27.8167	284.431
								27.8167	3.20623				27.8334	281.389
								27.8334	3.20451				27.85	279.225
								27.85	3.20296				27.8667	277.726
								27.8667	3.20162				27.8834	276.641
								27.8834	3.20058				27.9	275.891
								27.9	3.19977				27.9167	275.515
								27.9167	3.20146				27.9334	275.079
								27.9334	3.20272				27.95	274.62
								27.95	3.20404				27.9667	274.345
								27.9667	3.2054				27.9834	274.216
								27.9834	3.2066				28	274.165
								28	3.20771				28.0167	274.109
								28.0167	3.20859				28.0334	274.151
								28.0334	3.20932				28.05	273.712
								28.05	3.2099				28.0667	273.984
								28.0667	3.21036				28.0834	274.223
								28.0834	3.21072				28.1	274.337
								28.1	3.20869				28.1167	274.574
								28.1167	3.20713				28.1334	274.476
								28.1334	3.20576				28.15	274.481
								28.15	3.20466				28.1667	274.598
								28.1667	3.20389				28.1834	275.032
								28.1834	3.20341				28.2	276.025
								28.2	3.20312				28.2167	276.478
								28.2167	3.20297				28.2334	276.387
								28.2334	3.20294				28.25	276.415
								28.25	3.20502				28.2667	276.267
								28.2667	3.20699				28.2834	276.109
								28.2834	3.20877				28.3	276.249
								28.3	3.21038				28.3167	276.92
								28.3167	3.21177				28.3334	276.732
								28.3334	3.21302				28.35	276.65
								28.35	3.21401				28.3667	276.402
								28.3667	3.21483				28.3834	277.124
								28.3834	3.21555				28.4	277.145
								28.4	3.21607				28.4167	277.135
								28.4167	3.21646				28.4334	277.065
								28.4334	3.21673				28.45	276.885
								28.45	3.21685				28.4667	276.573
								28.4667	3.21687				28.4834	276.466
								28.4834	3.21677				28.5	276.361
								28.5	3.21657				28.5167	276.219
								28.5167	3.21629				28.5334	275.996
								28.5334	3.21591				28.55	275.894
								28.55	3.21539				28.5667	275.819
								28.5667	3.21477				28.5834	275.723
								28.5834	3.21407				28.6	275.739
								28.6	3.21096				28.6167	275.774
								28.6167	3.20855				28.6334	275.86
								28.6334	3.20636				28.65	276.018
								28.65	3.20428				28.6667	275.448
								28.6667	3.20239				28.6834	276.042
								28.6834	3.20065				28.7	275.968
								28.7	3.1992				28.7167	275.898
								28.7167	3.19794				28.7334	275.971
								28.7334	3.19699				28.75	275.822
								28.75	3.19446				28.7667	275.636
								28.7667	3.19241				28.7834	275.517
								28.7834	3.19071				28.8	275.327
								28.8	3.18961				28.8167	275.215
								28.8167	3.1888				28.8334	275.116
								28.8334	3.19041				28.85	275.077
								28.85	3.1921				28.8667	275.319
								28.8667	3.19389				28.8834	275.682
								28.8834	3.1964				28.9	275.783
								28.9	3.19893				28.9167	275.841
								28.9167	3.20152				28.9334	275.77
								28.9334	3.2042				28.95	275.535
								28.95	3.20698				28.9667	274.643
								28.9667	3.20976				28.9834	274.954
								28.9834	3.21244				29	274.87
								29	3.21493				29.0167	274.788
								29.0167	3.21716				29.0334	274.661
								29.0334	3.21912				29.05	274.584
								29.05	3.22089				29.0667	274.562
								29.0667	3.22238				29.0834	274.67
								29.0834	3.22358				29.1	274.783
								29.1	3.22464				29.1167	274.49
								29.1167	3.22552				29.1334	274.464
								29.1334	3.22623				29.15	274.534
								29.15	3.22683				29.1667	274.576
								29.1667	3.22729				29.1834	274.442
								29.1834	3.22758				29.2	274.354
								29.2	3.22586				29.2167	274.292
								29.2167	3.22461				29.2334	274.249
								29.2334	3.22355				29.25	274.215
								29.25	3.22273				29.2667	273.701
								29.2667	3.22225				29.2834	274.039
								29.2834	3.22195				29.3	274.255
								29.3	3.22182				29.3167	274.145
								29.3167	3.22178				29.3334	274.044
								29.3334	3.22177				29.35	273.996
								29.35	3.22177				29.3667	273.945
								29.3667	3.22001				29.3834	273.9
								29.3834	3.21852				29.4	273.927
								29.4	3.21738				29.4167	273.915
								29.4167	3.21655				29.4334	274.096
								29.4334	3.21597				29.45	274.053
								29.45	3.21551				29.4667	274.05
								29.4667	3.21521				29.4834	274.043
								29.4834	3.21504				29.5	274.049
								29.5	3.21719				29.5167	273.936
								29.5167	3.21879				29.5334	273.918
								29.5334	3.22041				29.55	273.89
								29.55	3.22191				29.5667	273.623
								29.5667	3.22319				29.5834	273.456
								29.5834	3.22426				29.6	273.828
								29.6	3.22508				29.6167	273.772
								29.6167	3.22569				29.6334	273.724
								29.6334	3.22618				29.65	273.628
								29.65	3.22646				29.6667	273.479
								29.6667	3.22412				29.6834	273.354
								29.6834	3.22263				29.7	273.271
								29.7	3.22125				29.7167	273.152
								29.7167	3.22002				29.7334	273.057
								29.7334	3.21906				29.75	273.08
								29.75	3.21831				29.7667	273.069
								29.7667	3.21777				29.7834	273.176
								29.7834	3.21978				29.8	273.073
								29.8	3.22166				29.8167	273.022
								29.8167	3.22359				29.8334	273
								29.8334	3.22546				29.85	273.023
								29.85	3.22712				29.8667	273.185
								29.8667	3.22858				29.8834	272.54
								29.8834	3.22983				29.9	273.006
								29.9	3.23087				29.9167	272.914
								29.9167	3.23172				29.9334	272.76
								29.9334	3.23236				29.95	272.573
								29.95	3.23283				29.9667	272.461
								29.9667	3.23312				29.9834	272.437
								29.9834	3.23079				30	272.32
								30	3.22904				30.0167	272.219
								30.0167	3.22741				30.0334	272.05
								30.0334	3.2259				30.05	271.93
								30.05	3.2247				30.0667	271.769
								30.0667	3.22369				30.0834	271.605
								30.0834	3.22293				30.1	271.481
								30.1	3.22242				30.1167	271.441
								30.1167	3.22205				30.1334	271.347
								30.1334	3.22168				30.15	271.174
								30.15	3.22143				30.1667	246.828
								30.1667	3.22121				30.1834	250.467
								30.1834	3.22089				30.2	269.881
								30.2	3.22051				30.2167	286.996
								30.2167	3.22008				30.2334	285.184
								30.2334	3.21961				30.25	274.052
								30.25	3.219				30.2667	265.394
								30.2667	3.21829				30.2834	261.666
								30.2834	3.22004				30.3	246.234
								30.3	3.22133				30.3167	242.19
								30.3167	3.22251				30.3334	255.085
								30.3334	3.22371				30.35	265.79
								30.35	3.22484				30.3667	270.883
								30.3667	3.22591				30.3834	276.047
								30.3834	3.22679				30.4	283.23
								30.4	3.22748				30.4167	286.811
								30.4167	3.22782				30.4334	285.32
								30.4334	3.22987				30.45	282.036
								30.45	3.23167				30.4667	278.966
								30.4667	3.2333				30.4834	275.938
								30.4834	3.23444				30.5	274.63
								30.5	3.23321				30.5167	273.44
								30.5167	3.23224				30.5334	272.398
								30.5334	3.23134				30.55	271.614
								30.55	3.23058				30.5667	271.079
								30.5667	3.2299				30.5834	270.847
								30.5834	3.22938				30.6	270.615
								30.6	3.2291				30.6167	270.48
								30.6167	3.22897				30.6334	270.413
								30.6334	3.22886				30.65	270.353
								30.65	3.22879				30.6667	270.235
								30.6667	3.22873				30.6834	270.211
								30.6834	3.22866				30.7	270.046
								30.7	3.22853				30.7167	269.925
								30.7167	3.22833				30.7334	269.777
								30.7334	3.22806				30.75	269.669
								30.75	3.22768				30.7667	269.465
								30.7667	3.22727				30.7834	268.822
								30.7834	3.22674				30.8	268.825
								30.8	3.22612				30.8167	268.994
								30.8167	3.22542				30.8334	268.878
								30.8334	3.22452				30.85	268.758
								30.85	3.22351				30.8667	268.682
								30.8667	3.22242				30.8834	268.909
								30.8834	3.22328				30.9	269.165
								30.9	3.22383				30.9167	269.33
								30.9167	3.2243				30.9334	269.458
								30.9334	3.22456				30.95	269.595
								30.95	3.22447				30.9667	269.582
								30.9667	3.22418				30.9834	269.589
								30.9834	3.22363				31	269.576
								31	3.2229				31.0167	269.562
								31.0167	3.22005				31.0334	269.558
								31.0334	3.21746				31.05	269.844
								31.05	3.21687				31.0667	269.575
								31.0667	3.21642				31.0834	269.438
								31.0834	3.216				31.1	269.112
								31.1	3.21556				31.1167	269.681
								31.1167	3.2153				31.1334	269.79
								31.1334	3.21519				31.15	269.825
								31.15	3.21514				31.1667	269.829
								31.1667	3.21512				31.1834	269.876
								31.1834	3.21513				31.2	269.84
								31.2	3.21517				31.2167	269.652
								31.2167	3.2152				31.2334	269.662
								31.2334	3.21521				31.25	270.243
								31.25	3.21516				31.2667	270.537
								31.2667	3.21502				31.2834	270.389
								31.2834	3.21479				31.3	270.249
								31.3	3.2145				31.3167	269.982
								31.3167	3.21409				31.3334	269.803
								31.3334	3.21356				31.35	269.643
								31.35	3.21561				31.3667	269.528
								31.3667	3.217				31.3834	269.468
								31.3834	3.21832				31.4	269.349
								31.4	3.21953				31.4167	270.301
								31.4167	3.22045				31.4334	270.673
								31.4334	3.22113				31.45	270.541
								31.45	3.22156				31.4667	270.284
								31.4667	3.22174				31.4834	270.058
								31.4834	3.22175				31.5	269.874
								31.5	3.22161				31.5167	269.504
								31.5167	3.22129				31.5334	269.03
								31.5334	3.21869				31.55	268.633
								31.55	3.2165				31.5667	268.271
								31.5667	3.21444				31.5834	268.047
								31.5834	3.21248				31.6	267.85
								31.6	3.2106				31.6167	267.789
								31.6167	3.20875				31.6334	268.103
								31.6334	3.20704				31.65	268.328
								31.65	3.20565				31.6667	268.484
								31.6667	3.20712				31.6834	268.559
								31.6834	3.20854				31.7	268.121
								31.7	3.21026				31.7167	268.598
								31.7167	3.21231				31.7334	268.671
								31.7334	3.21435				31.75	268.588
								31.75	3.21646				31.7667	268.409
								31.7667	3.21842				31.7834	268.269
								31.7834	3.2202				31.8	268.262
								31.8	3.22183				31.8167	268.296
								31.8167	3.22339				31.8334	268.23
								31.8334	3.22468				31.85	268.099
								31.85	3.2258				31.8667	268.057
								31.8667	3.22685				31.8834	267.983
								31.8834	3.22555				31.9	267.896
								31.9	3.22478				31.9167	267.827
								31.9167	3.22438				31.9334	267.912
								31.9334	3.22438				31.95	267.781
								31.95	3.22448				31.9667	267.867
								31.9667	3.22477				31.9834	267.821
								31.9834	3.22511				32	267.356
								32	3.22547				32.0167	267.593
								32.0167	3.22589				32.0334	267.764
								32.0334	3.22628				32.05	267.692
								32.05	3.22661				32.0667	267.643
								32.0667	3.22689				32.0834	267.563
								32.0834	3.22714				32.1	267.433
								32.1	3.22731				32.1167	267.281
								32.1167	3.22739				32.1334	267.16
								32.1334	3.22739				32.15	267.016
								32.15	3.22723				32.1667	266.788
								32.1667	3.22698				32.1834	266.581
								32.1834	3.22892				32.2	266.343
								32.2	3.23066				32.2167	266.223
								32.2167	3.23233				32.2334	266.034
								32.2334	3.23386				32.25	265.964
								32.25	3.23526				32.2667	265.962
								32.2667	3.2365				32.2834	265.969
								32.2834	3.23738				32.3	265.784
								32.3	3.23592				32.3167	265.464
								32.3167	3.23478				32.3334	265.804
								32.3334	3.23373				32.35	265.733
								32.35	3.23274				32.3667	265.665
								32.3667	3.23188				32.3834	265.709
								32.3834	3.23118				32.4	265.784
								32.4	3.23065				32.4167	265.779
								32.4167	3.23028				32.4334	265.744
								32.4334	3.23005				32.45	265.722
								32.45	3.22995				32.4667	265.625
								32.4667	3.22997				32.4834	265.539
								32.4834	3.23009				32.5	265.422
								32.5	3.23022				32.5167	265.289
								32.5167	3.23043				32.5334	265.227
								32.5334	3.23058				32.55	265.19
								32.55	3.23067				32.5667	265.144
								32.5667	3.23071				32.5834	265.226
								32.5834	3.23067				32.6	264.923
								32.6	3.23052				32.6167	264.308
								32.6167	3.23028				32.6334	264.797
								32.6334	3.22994				32.65	264.661
								32.65	3.22946				32.6667	264.545
								32.6667	3.2289				32.6834	264.394
								32.6834	3.22817				32.7	264.275
								32.7	3.22949				32.7167	264.218
								32.7167	3.23067				32.7334	264.193
								32.7334	3.23188				32.75	264.11
								32.75	3.23306				32.7667	264.147
								32.7667	3.23421				32.7834	264.269
								32.7834	3.23535				32.8	264.279
								32.8	3.23624				32.8167	264.287
								32.8167	3.23695				32.8334	264.284
								32.8334	3.23746				32.8501	264.337
								32.8501	3.23776				32.8667	264.323
								32.8667	3.23789				32.8834	264.365
								32.8834	3.23533				32.9001	264.489
								32.9001	3.23342				32.9167	263.992
								32.9167	3.23177				32.9334	264.733
								32.9334	3.23032				32.95	264.841
								32.95	3.2289				32.9667	265.258
								32.9667	3.22749				32.9834	264.972
								32.9834	3.2261				33.0001	264.88
								33.0001	3.2247				33.0167	264.761
								33.0167	3.22333				33.0334	264.681
								33.0334	3.22221				33.05	264.594
								33.05	3.22134				33.0667	264.524
								33.0667	3.22065				33.0834	264.451
								33.0834	3.22013				33.1001	264.354
								33.1001	3.21968				33.1167	264.331
								33.1167	3.21935				33.1334	249.221
								33.1334	3.21907				33.1501	242.031
								33.1501	3.21664				33.1667	284.594
								33.1667	3.21469				33.1834	280.878
								33.1834	3.21318				33.2	266.371
								33.2	3.21227				33.2167	244.117
								33.2167	3.21391				33.2334	232.739
								33.2334	3.21546				33.2501	249.329
								33.2501	3.21727				33.2667	261.957
								33.2667	3.21933				33.2834	266.703
[truncated: 4,005 more rows]

## Sheet: Figure 3
Figure 3e								Figure 3f								Figure 3g
Ag black								Ag-NP									Ag black				Ag-NP
Ex-situ		OD		2.6 V		3.4 V		Ex-situ		OD		2.6 V		3.4 V			ex-situ	OD	2.6 V	3.4 V	ex-situ	OD	2.6 V	3.4 V
Energy [eV] (x)	Norm. absorption [a. u.] (y)	Energy [eV] (x)	Norm. absorption [a. u.] (y)	Energy [eV] (x)	Norm. absorption [a. u.] (y)	Energy [eV] (x)	Norm. absorption [a. u.] (y)	Energy [eV] (x)	Norm. absorption [a. u.] (y)	Energy [eV] (x)	Norm. absorption [a. u.] (y)	Energy [eV] (x)	Norm. absorption [a. u.] (y)	Energy [eV] (x)	Norm. absorption [a. u.] (y)	Metalic Ag (y)	0.19	12.92	6.32	5.19	1.84	9.51	4.11	3.86
25439	0.17843	25439	0.18918	25439	0.20088	25438.9	0.21418	25439	0.17883	25439	0.19369	25439	0.20851	25438.9	0.22362	Ag1+ (y)	11.24	48.81	26.5	17.58	15.9	39.17	30.36	26.16
25444.1	0.17839	25444	0.18922	25444.1	0.20095	25444.1	0.21426	25444.1	0.17889	25444	0.19383	25444.1	0.20877	25444.1	0.2238	Ag2+ (y)	88.57	38.27	67.18	77.23	82.26	51.32	65.53	69.98
25448.9	0.17858	25449	0.18946	25449	0.20106	25449	0.21455	25448.9	0.17894	25449	0.19396	25449	0.20891	25449	0.2239
25453.9	0.17852	25453.9	0.18951	25453.8	0.20127	25453.9	0.21472	25453.9	0.179	25453.9	0.19409	25453.8	0.2091	25453.9	0.22412
25459.2	0.17857	25459.2	0.18984	25459.2	0.20148	25459.2	0.21484	25459.2	0.17909	25459.2	0.19423	25459.2	0.20916	25459.2	0.22418
25463.9	0.17875	25463.9	0.18983	25463.9	0.20166	25463.9	0.21502	25463.9	0.17916	25463.9	0.19435	25463.9	0.20932	25463.9	0.22427
25466	0.17892	25466	0.19011	25466	0.20176	25466	0.2151	25466	0.17918	25466	0.19442	25466	0.20944	25466	0.22457
25468	0.17917	25467.9	0.1899	25467.9	0.20198	25467.9	0.21508	25468	0.17926	25467.9	0.19452	25467.9	0.20961	25467.9	0.22445
25469.9	0.17927	25470	0.19027	25470	0.20214	25470.1	0.21509	25469.9	0.17933	25470	0.19462	25470	0.20981	25470.1	0.22446
25472.2	0.17922	25472.2	0.19016	25472.1	0.20228	25472	0.21496	25472.2	0.1794	25472.2	0.19473	25472.1	0.20989	25472	0.2246
25474	0.17928	25474	0.19037	25474.1	0.20233	25474.1	0.2149	25474	0.17951	25474	0.19489	25474.1	0.21006	25474.1	0.22445
25476	0.17936	25476.1	0.19036	25476	0.20249	25476	0.2147	25476	0.17964	25476.1	0.19503	25476	0.21018	25476	0.22465
25478	0.17958	25478	0.19077	25478	0.20258	25478	0.21475	25478	0.17982	25478	0.19514	25478	0.21036	25478	0.22463
25479.9	0.17981	25479.9	0.19075	25479.9	0.20271	25479.9	0.21475	25479.9	0.18004	25479.9	0.19532	25479.9	0.2106	25479.9	0.22474
25481.9	0.17996	25481.9	0.19102	25481.9	0.20281	25481.9	0.21483	25481.9	0.18027	25481.9	0.19554	25481.9	0.21067	25481.9	0.22497
25484	0.18037	25484	0.19115	25484	0.20295	25484	0.21503	25484	0.1806	25484	0.19577	25484	0.21085	25484	0.22523
25486	0.18074	25486	0.19151	25486	0.20319	25486	0.21533	25486	0.18107	25486	0.19611	25486	0.21118	25486	0.22561
25488.1	0.1813	25488.2	0.19175	25488.2	0.20352	25488.1	0.21564	25488.1	0.18173	25488.2	0.19651	25488.2	0.21161	25488.1	0.22593
25490.1	0.18205	25490	0.19236	25490.1	0.20394	25490.2	0.21612	25490.1	0.18251	25490	0.19708	25490.1	0.21218	25490.2	0.22653
25492.1	0.18304	25492.1	0.1929	25492.1	0.20454	25492	0.21662	25492.1	0.18342	25492.1	0.19771	25492.1	0.21278	25492	0.22724
25494	0.18436	25494	0.19396	25494	0.20525	25494.1	0.21728	25494	0.18442	25494	0.1984	25494	0.21352	25494.1	0.22807
25495.1	0.18537	25495	0.19441	25495.1	0.20609	25495	0.21786	25495.1	0.1855	25495	0.19912	25495.1	0.21435	25495	0.22911
25496	0.18637	25496	0.19537	25496	0.20701	25496	0.21871	25496	0.18662	25496	0.1999	25496	0.21538	25496	0.22993
25497	0.18764	25496.9	0.196	25497	0.20806	25497.1	0.21939	25497	0.1878	25496.9	0.20075	25497	0.21636	25497.1	0.23103
25497.9	0.18891	25498	0.1974	25498	0.20914	25497.9	0.22025	25497.9	0.18902	25498	0.2017	25498	0.21732	25497.9	0.23215
25499	0.19034	25499	0.19833	25498.9	0.21031	25498.9	0.22125	25499	0.19039	25499	0.20278	25498.9	0.21853	25498.9	0.23344
25499.9	0.19184	25499.9	0.19979	25500	0.21163	25500	0.22242	25499.9	0.19194	25499.9	0.20405	25500	0.21994	25500	0.23493
25501	0.19402	25501	0.20131	25501	0.21301	25501	0.22369	25501	0.19368	25501	0.20547	25501	0.22143	25501	0.23637
25502	0.19583	25502	0.2034	25502.1	0.21455	25502.1	0.22525	25502	0.19549	25502	0.20709	25502.1	0.22311	25502.1	0.23799
25503	0.19779	25503	0.20503	25503.2	0.21626	25503.2	0.22686	25503	0.19732	25503	0.20882	25503.2	0.22489	25503.2	0.23967
25504.1	0.19973	25504.1	0.20743	25504.1	0.21813	25504	0.22867	25504.1	0.19913	25504.1	0.2107	25504.1	0.22683	25504	0.24154
25505.1	0.20177	25505	0.20911	25505	0.21999	25505.1	0.23056	25505.1	0.20086	25505	0.2126	25505	0.22884	25505.1	0.24368
25506.1	0.20353	25506	0.21152	25506.1	0.22201	25506	0.23258	25506.1	0.20253	25506	0.21462	25506.1	0.23095	25506	0.24567
25507	0.2052	25507.1	0.21387	25507	0.22414	25507	0.2345	25507	0.2042	25507.1	0.21661	25507	0.23301	25507	0.24763
25508	0.20716	25508	0.21639	25508	0.22621	25508	0.23657	25508	0.20583	25508	0.21863	25508	0.23502	25508	0.24949
25508.9	0.20881	25508.9	0.21831	25508.9	0.22835	25509	0.23852	25508.9	0.20745	25508.9	0.2206	25508.9	0.23705	25509	0.25152
25510	0.21062	25510	0.22062	25510	0.23035	25510	0.24031	25510	0.20899	25510	0.22245	25510	0.23885	25510	0.25336
25511	0.21206	25511	0.22235	25511	0.2322	25510.9	0.24197	25511	0.21039	25511	0.22418	25511	0.24042	25510.9	0.25479
25512	0.21354	25511.9	0.22399	25511.9	0.2338	25512	0.24361	25512	0.2116	25511.9	0.22574	25511.9	0.24191	25512	0.25619
25513	0.21455	25513	0.2254	25513.1	0.2352	25513	0.24495	25513	0.21263	25513	0.22719	25513.1	0.24324	25513	0.25747
25513.9	0.21547	25513.9	0.22677	25514	0.23628	25513.9	0.24611	25513.9	0.21348	25513.9	0.2284	25514	0.24428	25513.9	0.25873
25515	0.21638	25515	0.2275	25515	0.23705	25515	0.24716	25515	0.21412	25515	0.22934	25515	0.245	25515	0.25973
25516	0.21676	25516	0.22836	25516.1	0.23773	25516	0.24795	25516	0.21456	25516	0.23012	25516.1	0.24556	25516	0.26017
25517.1	0.21717	25517.1	0.22868	25517	0.23819	25517	0.24843	25517.1	0.21491	25517.1	0.23065	25517	0.24594	25517	0.2607
25518	0.21731	25518	0.22889	25518	0.23841	25518	0.24875	25518	0.21511	25518	0.231	25518	0.24611	25518	0.26091
25519	0.21733	25519.1	0.22874	25519	0.23845	25519.1	0.24879	25519	0.21521	25519.1	0.23112	25519	0.24612	25519.1	0.26085
25520.1	0.21741	25520.1	0.22875	25520.1	0.23834	25520.1	0.24874	25520.1	0.21517	25520.1	0.23109	25520.1	0.24599	25520.1	0.26077
25521	0.21736	25521.1	0.22855	25521.2	0.23819	25521	0.24849	25521	0.21506	25521.1	0.231	25521.2	0.24584	25521	0.26038
25522.1	0.2172	25522	0.22833	25522	0.23802	25522	0.24818	25522.1	0.21494	25522	0.23084	25522	0.24574	25522	0.26006
25523	0.2168	25523	0.22801	25523.1	0.2378	25523	0.24758	25523	0.21477	25523	0.23062	25523.1	0.24564	25523	0.2597
25524	0.21682	25524	0.22788	25524	0.2375	25524	0.2474	25524	0.21461	25524	0.23038	25524	0.24539	25524	0.25953
25524.9	0.21688	25524.9	0.22762	25525	0.23726	25525.1	0.24724	25524.9	0.21451	25524.9	0.2302	25525	0.24509	25525.1	0.25923
25526	0.21685	25525.9	0.22752	25526	0.23716	25526	0.24703	25526	0.21443	25525.9	0.23009	25526	0.24495	25526	0.259
25527.1	0.21701	25527.1	0.22739	25527	0.23702	25527	0.24703	25527.1	0.21445	25527.1	0.22996	25527	0.24484	25527	0.25902
25527.9	0.21697	25528	0.22734	25527.9	0.23699	25527.9	0.24696	25527.9	0.21458	25528	0.22986	25527.9	0.24487	25527.9	0.25895
25529.1	0.21741	25528.9	0.22733	25529	0.23688	25529	0.2472	25529.1	0.21487	25528.9	0.22981	25529	0.24494	25529	0.25913
25530	0.2177	25530	0.22735	25530	0.23707	25530	0.24728	25530	0.21524	25530	0.22982	25530	0.24519	25530	0.25915
25531	0.21824	25531	0.22745	25531	0.23737	25531	0.24777	25531	0.21575	25531	0.22992	25531	0.24547	25531	0.25944
25532	0.21863	25532	0.22757	25532	0.23781	25531.9	0.24798	25532	0.21623	25532	0.23006	25532	0.24582	25531.9	0.25982
25533	0.21894	25533	0.22778	25533	0.23822	25533	0.24844	25533	0.21659	25533	0.23023	25533	0.24627	25533	0.26006
25534	0.21942	25534	0.22798	25533.9	0.23866	25534	0.24894	25534	0.2169	25534	0.23052	25533.9	0.24667	25534	0.26053
25535	0.21983	25535	0.22822	25535	0.23913	25535.1	0.24929	25535	0.21718	25535	0.23085	25535	0.247	25535.1	0.26104
25536.1	0.22022	25536.1	0.22827	25536.1	0.23961	25536.1	0.2497	25536.1	0.21732	25536.1	0.23117	25536.1	0.24741	25536.1	0.26151
25537	0.22041	25537	0.22852	25537	0.23995	25537	0.25005	25537	0.21741	25537	0.23138	25537	0.24774	25537	0.26163
25538.1	0.22055	25538.1	0.22862	25538.1	0.24022	25538.1	0.25047	25538.1	0.21749	25538.1	0.23156	25538.1	0.24811	25538.1	0.26224
25539	0.22054	25539	0.22886	25539	0.24036	25539	0.25058	25539	0.21751	25539	0.23167	25539	0.24832	25539	0.26238
25540	0.22054	25540	0.22887	25540	0.24051	25540.1	0.25078	25540	0.21746	25540	0.23172	25540	0.24841	25540.1	0.26259
25541.1	0.22038	25541	0.22894	25541	0.24055	25541	0.25072	25541.1	0.21737	25541	0.23172	25541	0.24831	25541	0.26263
25542	0.22019	25542	0.22894	25542	0.24051	25542	0.2507	25542	0.21719	25542	0.23164	25542	0.24814	25542	0.2625
25543	0.21985	25543	0.22891	25543.1	0.24035	25543	0.25042	25543	0.21691	25543	0.23153	25543.1	0.24792	25543	0.26223
25544	0.21933	25544	0.22884	25544	0.24015	25543.9	0.25025	25544	0.21661	25544	0.2314	25544	0.24759	25543.9	0.26194
25544.9	0.219	25545	0.22878	25545	0.23988	25545	0.25	25544.9	0.21628	25545	0.23121	25545	0.2472	25545	0.26165
25546	0.2184	25546	0.22856	25546	0.23953	25546	0.24954	25546	0.21591	25546	0.23102	25546	0.24694	25546	0.26112
25546.9	0.21783	25547	0.22861	25546.9	0.23917	25547.1	0.24919	25546.9	0.21563	25547	0.23079	25546.9	0.24666	25547.1	0.26077
25548	0.21759	25547.9	0.22834	25548	0.2388	25548	0.24868	25548	0.21541	25547.9	0.23061	25548	0.24638	25548	0.26059
25549.1	0.21734	25549.1	0.22845	25549	0.2385	25549	0.24836	25549.1	0.21526	25549.1	0.23045	25549	0.24615	25549	0.26035
25550	0.21714	25550	0.22835	25550.1	0.23819	25550	0.2482	25550	0.21517	25550	0.23035	25550.1	0.24599	25550	0.26007
25551	0.21718	25551	0.2284	25551	0.23809	25551.1	0.24792	25551	0.21515	25551	0.23029	25551	0.2459	25551.1	0.25997
25552.1	0.21705	25552.1	0.22833	25552.3	0.23802	25552.2	0.24773	25552.1	0.2152	25552.1	0.23025	25552.3	0.24591	25552.2	0.25983
25553.1	0.21708	25553.1	0.2285	25553	0.23805	25553	0.24769	25553.1	0.21522	25553.1	0.23027	25553	0.24595	25553	0.25997
25554.7	0.21734	25554.8	0.22868	25554.9	0.23816	25554.9	0.24771	25554.7	0.21524	25554.8	0.23032	25554.9	0.24616	25554.9	0.26006
25555.7	0.2176	25555.7	0.22879	25555.8	0.23834	25555.8	0.24784	25555.7	0.21532	25555.7	0.23041	25555.8	0.24639	25555.8	0.26006
25556.7	0.21781	25556.7	0.22902	25556.6	0.23858	25556.6	0.24805	25556.7	0.21545	25556.7	0.23052	25556.6	0.24666	25556.6	0.26029
25557.5	0.21815	25557.5	0.22904	25557.5	0.23881	25557.5	0.24841	25557.5	0.21568	25557.5	0.23071	25557.5	0.24676	25557.5	0.26056
25558.4	0.21821	25558.5	0.22918	25558.5	0.239	25558.5	0.24862	25558.4	0.21595	25558.5	0.23095	25558.5	0.24682	25558.5	0.26101
25559.4	0.21864	25559.3	0.22925	25559.3	0.23916	25559.3	0.24882	25559.4	0.21631	25559.3	0.23116	25559.3	0.24697	25559.3	0.26105
25560.2	0.21893	25560.2	0.22939	25560.2	0.23931	25560.3	0.24902	25560.2	0.21665	25560.2	0.23139	25560.2	0.24712	25560.3	0.26114
25561.3	0.21923	25561.2	0.22958	25561.3	0.23958	25561.2	0.24921	25561.3	0.21698	25561.2	0.2316	25561.3	0.24729	25561.2	0.26146
25562.2	0.21928	25562.2	0.22979	25562.1	0.23978	25562.1	0.24929	25562.2	0.21724	25562.2	0.23181	25562.1	0.24739	25562.1	0.26183
25563.1	0.21972	25563.1	0.22984	25563.1	0.24005	25563.1	0.24945	25563.1	0.21745	25563.1	0.23197	25563.1	0.24752	25563.1	0.26199
25564.1	0.22002	25564	0.22984	25564.1	0.24028	25564.2	0.24967	25564.1	0.21763	25564	0.2321	25564.1	0.24783	25564.2	0.26195
25565	0.22041	25565.1	0.22999	25565	0.24046	25565	0.2496	25565	0.21782	25565.1	0.23224	25565	0.24808	25565	0.26195
25566.1	0.22048	25566.1	0.23013	25566.1	0.2406	25566.1	0.24963	25566.1	0.21796	25566.1	0.23235	25566.1	0.24838	25566.1	0.26219
25567	0.22058	25567	0.23012	25567	0.24064	25567	0.24979	25567	0.21815	25567	0.23251	25567	0.24857	25567	0.26245
25568.1	0.2207	25568.1	0.23022	25568.1	0.24067	25568.1	0.24993	25568.1	0.21836	25568.1	0.23267	25568.1	0.24873	25568.1	0.26275
25569.1	0.22091	25569	0.23045	25569	0.24066	25569	0.25012	25569.1	0.21856	25569	0.2328	25569	0.24895	25569	0.26293
25570.1	0.22104	25570.3	0.23038	25570.1	0.24076	25570.1	0.25037	25570.1	0.21868	25570.3	0.23295	25570.1	0.24907	25570.1	0.26318
25571.1	0.22103	25571	0.2305	25571	0.24094	25571.3	0.25063	25571.1	0.21873	25571	0.23309	25571	0.24918	25571.3	0.26346
25572.1	0.22101	25572.1	0.23078	25572.2	0.24122	25572.2	0.2509	25572.1	0.21864	25572.1	0.23323	25572.2	0.24911	25572.2	0.26367
25573.3	0.22092	25573.2	0.23064	25573.1	0.24145	25573.1	0.25119	25573.3	0.21855	25573.2	0.23331	25573.1	0.24915	25573.1	0.26369
25574.2	0.22085	25574.3	0.23098	25574.3	0.24163	25574.3	0.25149	25574.2	0.21844	25574.3	0.23342	25574.3	0.24915	25574.3	0.26366
25575.3	0.22084	25575.3	0.23079	25575.3	0.24167	25575.3	0.2516	25575.3	0.21831	25575.3	0.23343	25575.3	0.24909	25575.3	0.26357
25576.3	0.22063	25576.5	0.23085	25576.3	0.24162	25576.3	0.2516	25576.3	0.21814	25576.5	0.2334	25576.3	0.24899	25576.3	0.26341
25577.4	0.2203	25577.4	0.23057	25577.5	0.2415	25577.4	0.2515	25577.4	0.21794	25577.4	0.23332	25577.5	0.24886	25577.4	0.26318
25578.5	0.21996	25578.5	0.23065	25578.6	0.2413	25578.5	0.2513	25578.5	0.2177	25578.5	0.2332	25578.6	0.2487	25578.5	0.2629
25579.7	0.21953	25579.7	0.23035	25579.7	0.24102	25579.7	0.25099	25579.7	0.21743	25579.7	0.23304	25579.7	0.24849	25579.7	0.26254

## Sheet: Figure 4
Figure 4d
	Ag black		Ag-NP
	Water volume fraction [%] (y1)	Water contact angle [ ˚] (y2)	Water volume fraction [%] (y1)	Water contact angle [ ˚] (y2)
Pristine		165.9		132.45
2.8 V	0.30736	116.81	0.42966	108.17
3.0 V	1.03487	100.05	0.65696	106.16
3.2 V	1.31402	95.55	0.83202	104.97
3.4 V	2.18999	80.53	1.24249	97.41

## Sheet: Supplementary Figure 3
with TMAH treatment		without TMAH treatment
Applied potential vs. RHE (x)	Current density [mA cm-2] (y)	Applied potential vs. RHE (x)	Current density [mA cm-2] (y)
0.4003	-0.08998	0.4002	-0.04798
0.40124	-0.0883	0.40122	-0.04726
0.40225	-0.08657	0.40222	-0.04666
0.40325	-0.08579	0.40322	-0.04613
0.40427	-0.08412	0.40426	-0.04561
0.40527	-0.08293	0.40524	-0.04517
0.40628	-0.08204	0.40625	-0.04474
0.40725	-0.08056	0.40722	-0.04431
0.40825	-0.07955	0.40823	-0.0439
0.40928	-0.07839	0.40924	-0.04355
0.41026	-0.07725	0.41023	-0.04311
0.41121	-0.0764	0.41126	-0.04271
0.41232	-0.07536	0.41224	-0.04242
0.41324	-0.07428	0.41318	-0.04197
0.41421	-0.07348	0.41424	-0.04163
0.41525	-0.07232	0.41521	-0.04137
0.41622	-0.07163	0.41618	-0.04095
0.41727	-0.07069	0.41726	-0.0406
0.41825	-0.0697	0.41821	-0.04022
0.41923	-0.06908	0.41922	-0.0399
0.42028	-0.06795	0.42021	-0.03958
0.42126	-0.06734	0.42123	-0.0393
0.42224	-0.06641	0.42223	-0.03894
0.42325	-0.0658	0.42319	-0.03864
0.42423	-0.06513	0.42424	-0.03836
0.42527	-0.06405	0.42523	-0.03802
0.42627	-0.06357	0.42626	-0.03775
0.42726	-0.06264	0.42722	-0.03743
0.42823	-0.06212	0.42826	-0.03715
0.42927	-0.06116	0.42922	-0.03682
0.43027	-0.06039	0.43024	-0.03653
0.43129	-0.05982	0.43124	-0.03625
0.43226	-0.05866	0.43226	-0.03598
0.43325	-0.05832	0.4332	-0.03572
0.43428	-0.05772	0.4342	-0.03546
0.43521	-0.05686	0.43523	-0.03517
0.43628	-0.0562	0.43617	-0.03491
0.43719	-0.05541	0.43719	-0.03467
0.43829	-0.05514	0.4382	-0.03433
0.43926	-0.05429	0.4392	-0.03409
0.4402	-0.05371	0.44026	-0.03382
0.44122	-0.05306	0.44118	-0.03357
0.44228	-0.05246	0.44223	-0.03334
0.44321	-0.05175	0.44322	-0.03309
0.44427	-0.05104	0.44422	-0.03285
0.44527	-0.05075	0.44525	-0.03258
0.4463	-0.04991	0.44627	-0.03236
0.44725	-0.04939	0.44727	-0.0321
0.44825	-0.04895	0.44824	-0.03185
0.44923	-0.04834	0.44925	-0.03161
0.45025	-0.04762	0.45024	-0.03139
0.45125	-0.04717	0.45121	-0.03113
0.45217	-0.04675	0.45222	-0.0309
0.45323	-0.04611	0.45321	-0.03067
0.45423	-0.04561	0.45424	-0.03045
0.45524	-0.04524	0.45523	-0.03023
0.45656	-0.04443	0.45621	-0.03001
0.45782	-0.04397	0.45726	-0.02978
0.45877	-0.04336	0.4582	-0.02956
0.45981	-0.04311	0.45917	-0.02932
0.46085	-0.0425	0.46021	-0.02908
0.4618	-0.04209	0.46125	-0.02888
0.46279	-0.04171	0.46219	-0.02866
0.46385	-0.04113	0.46327	-0.02847
0.46482	-0.04076	0.46423	-0.02827
0.46584	-0.04028	0.46517	-0.02809
0.46686	-0.03994	0.46622	-0.02787
0.46784	-0.0394	0.46722	-0.02766
0.46886	-0.03892	0.46818	-0.02744
0.46987	-0.03857	0.46925	-0.02726
0.47087	-0.03836	0.47022	-0.02708
0.47184	-0.03776	0.47126	-0.02688
0.47285	-0.03755	0.47221	-0.02672
0.47382	-0.03707	0.47322	-0.02652
0.47485	-0.03676	0.47418	-0.02631
0.47587	-0.03643	0.47518	-0.0261
0.47685	-0.03599	0.47618	-0.02593
0.47782	-0.0357	0.47721	-0.02575
0.47884	-0.03527	0.47819	-0.02554
0.47983	-0.03517	0.47916	-0.02537
0.48087	-0.03467	0.4802	-0.02517
0.48184	-0.03454	0.48121	-0.02494
0.48283	-0.03415	0.48222	-0.02475
0.48384	-0.03374	0.48321	-0.02461
0.48486	-0.03348	0.48422	-0.02443
0.48587	-0.03314	0.48516	-0.02423
0.48687	-0.03291	0.4862	-0.02414
0.48784	-0.03248	0.48718	-0.02395
0.4888	-0.03216	0.4882	-0.02373
0.48979	-0.03191	0.4892	-0.02354
0.49084	-0.0315	0.49022	-0.02337
0.49185	-0.03136	0.49116	-0.02319
0.49285	-0.03104	0.49217	-0.02303
0.49385	-0.0307	0.4932	-0.02293
0.49485	-0.03033	0.49422	-0.02279
0.49584	-0.03005	0.49516	-0.02255
0.49681	-0.02996	0.4962	-0.02236
0.49781	-0.02962	0.49719	-0.02219
0.49883	-0.02934	0.49822	-0.02203
0.4998	-0.02912	0.49917	-0.02187
0.50081	-0.02873	0.5002	-0.02175
0.50181	-0.02851	0.50119	-0.02156
0.50284	-0.02819	0.50219	-0.02142
0.5038	-0.02797	0.5032	-0.02128
0.50482	-0.02763	0.50416	-0.0211
0.50583	-0.02744	0.5052	-0.02095
0.50684	-0.02725	0.50618	-0.02078
0.50783	-0.02696	0.50716	-0.02063
0.50885	-0.02669	0.50816	-0.02053
0.50981	-0.02642	0.5092	-0.02039
0.51077	-0.02616	0.51021	-0.02021
0.51183	-0.02591	0.5112	-0.02008
0.51282	-0.02575	0.5122	-0.01996
0.51381	-0.02545	0.51316	-0.01984
0.51482	-0.02528	0.51417	-0.01967
0.5158	-0.02505	0.51517	-0.01951
0.51676	-0.02497	0.51615	-0.01937
0.5178	-0.02485	0.51716	-0.01926
0.51882	-0.02461	0.51819	-0.0191
0.51981	-0.0245	0.51914	-0.01898
0.52078	-0.02429	0.52021	-0.01885
0.52184	-0.02411	0.52114	-0.01872
0.52279	-0.02394	0.52216	-0.01858
0.52385	-0.02381	0.52322	-0.01845
0.52482	-0.02357	0.52415	-0.01831
0.52578	-0.02343	0.52515	-0.01817
0.52678	-0.02329	0.5262	-0.01804
0.52783	-0.0231	0.52713	-0.01792
0.52879	-0.02292	0.52815	-0.01781
0.5298	-0.0227	0.52917	-0.01766
0.53082	-0.02248	0.5302	-0.01752
0.53176	-0.02229	0.53115	-0.0174
0.53278	-0.02214	0.53217	-0.01727
0.53379	-0.02191	0.53317	-0.01716
0.53476	-0.02164	0.53415	-0.01702
0.53577	-0.02149	0.53516	-0.0169
0.53685	-0.02129	0.53619	-0.01678
0.53783	-0.02108	0.53716	-0.01666
0.53883	-0.02083	0.53815	-0.01652
0.53982	-0.02064	0.53917	-0.01642
0.54082	-0.0205	0.54018	-0.0163
0.54177	-0.0203	0.54116	-0.01619
0.54279	-0.02014	0.54219	-0.01607
0.54381	-0.01997	0.54316	-0.01593
0.54478	-0.01976	0.54418	-0.0158
0.54583	-0.01962	0.54517	-0.0157
0.54678	-0.01948	0.54621	-0.01557
0.54784	-0.01932	0.54719	-0.01548
0.5488	-0.01925	0.54819	-0.01538
0.54982	-0.01902	0.54915	-0.01527
0.5508	-0.01889	0.55016	-0.01516
0.55182	-0.01867	0.55117	-0.01506
0.5528	-0.01856	0.55214	-0.01494
0.55382	-0.01837	0.55314	-0.01484
0.5548	-0.01827	0.55414	-0.01473
0.55578	-0.01811	0.55516	-0.01463
0.55679	-0.01804	0.55615	-0.01452
0.55779	-0.01783	0.55718	-0.01447
0.55878	-0.0177	0.55818	-0.01432
0.55982	-0.01753	0.55919	-0.01421
0.56077	-0.01743	0.56016	-0.01411
0.5618	-0.0173	0.56116	-0.01402
0.56281	-0.01722	0.56216	-0.01391
0.56382	-0.01713	0.56321	-0.01381
0.56481	-0.01702	0.56414	-0.01372
0.56581	-0.01679	0.56514	-0.01362
0.56678	-0.01678	0.56618	-0.01352
0.56781	-0.0166	0.56714	-0.01344
0.56878	-0.01649	0.56814	-0.01334
0.56978	-0.01639	0.56918	-0.01324
0.57079	-0.01632	0.57017	-0.01313
0.57179	-0.01624	0.5712	-0.01307
0.5728	-0.0162	0.57214	-0.01295
0.57381	-0.01603	0.57314	-0.01285
0.57476	-0.01593	0.57417	-0.01276
0.57578	-0.01594	0.57516	-0.01266
0.57678	-0.01581	0.57617	-0.01257
0.57779	-0.01565	0.57718	-0.01248
0.5788	-0.01549	0.57816	-0.01239
0.57978	-0.01543	0.57909	-0.0123
0.58078	-0.01521	0.58015	-0.0122
0.58179	-0.0151	0.58119	-0.01211
0.58278	-0.01498	0.58213	-0.01203
0.58382	-0.01486	0.58318	-0.01193
0.58479	-0.01468	0.58416	-0.01184
0.58582	-0.01453	0.58514	-0.01177
0.5868	-0.01452	0.58621	-0.01167
0.58781	-0.01439	0.58716	-0.01158
0.58878	-0.01426	0.58816	-0.01148
0.58981	-0.01418	0.58916	-0.0114
0.59077	-0.01413	0.59017	-0.01132
0.59184	-0.014	0.59114	-0.01123
0.59277	-0.01383	0.59214	-0.01114
0.59378	-0.01371	0.59313	-0.01104
0.59483	-0.01362	0.59413	-0.01096
0.59582	-0.01349	0.59515	-0.01087
0.5968	-0.01343	0.59612	-0.0108
0.59782	-0.01329	0.59717	-0.01072
0.59878	-0.01317	0.59818	-0.01064
0.59979	-0.01306	0.59917	-0.01057
0.60083	-0.01294	0.60016	-0.01049
0.60176	-0.01285	0.60115	-0.01041
0.6028	-0.01266	0.60221	-0.01033
0.60377	-0.01261	0.60315	-0.01025
0.60481	-0.01253	0.60417	-0.01017
0.60583	-0.01244	0.60516	-0.0101
0.60683	-0.01232	0.60615	-0.01002
0.60776	-0.01222	0.60715	-0.00994
0.60889	-0.01207	0.6082	-0.00985
0.6099	-0.01198	0.60923	-0.00974
0.61089	-0.01193	0.61026	-0.00967
0.61192	-0.01182	0.61128	-0.00961
0.6129	-0.01172	0.61228	-0.00955
0.61389	-0.01162	0.61326	-0.00945
0.61491	-0.01155	0.61428	-0.00939
0.61589	-0.01146	0.61526	-0.00931
0.61689	-0.01135	0.61626	-0.00926
0.61789	-0.01129	0.61729	-0.00919
0.61886	-0.0112	0.61826	-0.00912
0.61992	-0.01108	0.6192	-0.00905
0.6209	-0.01102	0.62024	-0.00898
0.6219	-0.01094	0.62122	-0.00892
0.62291	-0.01087	0.62223	-0.00884
0.62391	-0.01077	0.62329	-0.00878
0.62492	-0.0107	0.62425	-0.00871
0.6259	-0.01059	0.62525	-0.00864
0.62693	-0.01046	0.62627	-0.00856
0.62791	-0.0104	0.62726	-0.00848
0.62884	-0.01029	0.62828	-0.00842
0.62989	-0.01029	0.62922	-0.00835
0.6309	-0.01019	0.63025	-0.00829
0.6319	-0.01011	0.63127	-0.00822
0.63288	-0.01009	0.63222	-0.00815
0.63388	-0.00995	0.63322	-0.00809
0.63485	-0.0099	0.63425	-0.00802
0.63592	-0.00982	0.63525	-0.00795
0.63688	-0.00973	0.63628	-0.00787
0.6379	-0.00968	0.63727	-0.0078
0.63887	-0.0096	0.63821	-0.00776
0.63994	-0.00955	0.6393	-0.00769
0.64092	-0.00946	0.6403	-0.00762
0.64191	-0.00938	0.64126	-0.00755
0.64286	-0.00931	0.64224	-0.00749
0.64389	-0.00924	0.64322	-0.00742
0.64487	-0.00919	0.64425	-0.00736
0.64592	-0.00911	0.64527	-0.0073
0.64693	-0.00905	0.64626	-0.00725
0.64791	-0.00897	0.64728	-0.00719
0.64887	-0.00889	0.64827	-0.00712
0.64993	-0.00886	0.64926	-0.00706
0.65087	-0.00877	0.65026	-0.007
0.6519	-0.00873	0.65125	-0.00694
0.65291	-0.00868	0.65226	-0.00687
0.65393	-0.00861	0.65327	-0.00682
0.65487	-0.00856	0.65423	-0.00676
0.6559	-0.00852	0.65525	-0.0067
0.6569	-0.00842	0.65626	-0.00664
0.65786	-0.00839	0.65727	-0.00657
0.65891	-0.00833	0.65827	-0.00653
0.65984	-0.00826	0.65929	-0.00646
0.66093	-0.0082	0.66031	-0.00639
0.66198	-0.00816	0.66125	-0.00632
0.66289	-0.00809	0.66222	-0.00627
0.66389	-0.00804	0.66324	-0.00621
0.66491	-0.00794	0.6643	-0.00615
0.66595	-0.00784	0.66531	-0.0061
0.66688	-0.00778	0.66631	-0.00604
0.66789	-0.0077	0.66727	-0.00598
0.66885	-0.00761	0.66829	-0.00591
0.66988	-0.00755	0.66924	-0.00586
0.6709	-0.00745	0.67027	-0.00582
0.6719	-0.00739	0.67128	-0.00576
0.67286	-0.00729	0.67226	-0.0057
0.67388	-0.00721	0.67327	-0.00564
0.67486	-0.00714	0.67427	-0.00558
0.67587	-0.00706	0.67526	-0.00554
0.67689	-0.007	0.6762	-0.00548
0.67786	-0.0069	0.67727	-0.00542
0.6789	-0.00684	0.67823	-0.00536
0.67988	-0.00679	0.67925	-0.00532
0.68089	-0.00667	0.68027	-0.00527
0.68188	-0.00662	0.68126	-0.0052
0.6829	-0.00655	0.68226	-0.00514
0.68387	-0.00648	0.68323	-0.0051
0.68488	-0.0064	0.68425	-0.00504
0.68592	-0.00629	0.68528	-0.00497
0.6869	-0.00623	0.68625	-0.00492
0.68789	-0.00615	0.68724	-0.00487
0.68887	-0.0061	0.68822	-0.00482
0.68992	-0.00604	0.68928	-0.00477
0.69087	-0.00597	0.69026	-0.00472
0.69185	-0.00591	0.69125	-0.00466
0.69283	-0.00587	0.6926	-0.00455
0.69385	-0.00582	0.69385	-0.00445
0.69486	-0.00574	0.6949	-0.00441
0.69586	-0.00567	0.69587	-0.00436
0.69689	-0.00561	0.69686	-0.0043
0.69787	-0.00553	0.69787	-0.00424
0.69891	-0.00544	0.69888	-0.00419
0.69993	-0.00536	0.69991	-0.00414
0.70089	-0.00529	0.70083	-0.00409
0.70191	-0.00522	0.70187	-0.00404
0.70291	-0.00513	0.70286	-0.00399
0.70387	-0.00504	0.70388	-0.00394
0.70487	-0.00497	0.7049	-0.00389
0.70586	-0.00488	0.70589	-0.00384
0.7069	-0.00481	0.70688	-0.0038
0.70816	-0.00449	0.70782	-0.00375
0.7095	-0.0043	0.70887	-0.0037
0.71048	-0.00423	0.70984	-0.00364
0.71151	-0.00414	0.71086	-0.00361
0.71251	-0.00406	0.71185	-0.00355
0.71347	-0.00398	0.71284	-0.0035
0.71451	-0.00392	0.71385	-0.00346
0.7155	-0.00383	0.71483	-0.00341
0.71654	-0.00375	0.71586	-0.00336
0.7175	-0.00367	0.71685	-0.00333
0.71848	-0.0036	0.71787	-0.00329
0.71953	-0.00352	0.71883	-0.00324
0.72052	-0.00345	0.71986	-0.0032
0.72152	-0.0034	0.72088	-0.00315
0.72249	-0.00332	0.72182	-0.00309
0.72348	-0.00324	0.72284	-0.00304
0.72454	-0.00318	0.72392	-0.00298
0.7255	-0.00309	0.72484	-0.00294
0.72654	-0.00303	0.72588	-0.00288
0.72751	-0.00296	0.72687	-0.00284
0.72848	-0.00287	0.72783	-0.0028
0.72946	-0.0028	0.72881	-0.00275
0.73048	-0.00272	0.72988	-0.0027
0.73145	-0.00264	0.73086	-0.00266
0.73251	-0.00255	0.73184	-0.00262
0.73349	-0.00248	0.73285	-0.00257
0.73446	-0.00239	0.73384	-0.00253
0.73546	-0.0023	0.73482	-0.00247
0.7365	-0.00221	0.73583	-0.00242
0.73751	-0.00213	0.73684	-0.00237
0.73852	-0.00206	0.73786	-0.00233
0.73953	-0.002	0.73886	-0.00229
0.74051	-0.00191	0.73986	-0.00224
0.74155	-0.00183	0.74084	-0.0022
0.74254	-0.00174	0.74187	-0.00215
0.74351	-0.00167	0.74288	-0.00212
0.74448	-0.0016	0.74392	-0.00208
0.74554	-0.00151	0.74486	-0.00202
0.7465	-0.00142	0.74581	-0.00198
0.74744	-0.00134	0.74684	-0.00193
0.74851	-0.00126	0.74789	-0.00189
0.74947	-0.00118	0.74885	-0.00184
0.75049	-0.00111	0.74985	-0.00179
0.75151	-0.00103	0.75081	-0.00176
0.75254	-0.000983337	0.75185	-0.00171
0.75352	-0.000878706	0.75284	-0.00167
0.75448	-0.000809337	0.75386	-0.0016
0.75554	-0.000735278	0.75482	-0.00158
0.75652	-0.000659934	0.75585	-0.00153
0.75749	-0.000571709	0.75686	-0.00149
0.75852	-0.00050089	0.75787	-0.00144
0.75949	-0.000429268	0.75882	-0.00139
0.76048	-0.000343864	0.75984	-0.00135
0.76149	-0.00026897	0.76085	-0.00129
0.76252	-0.000185602	0.76187	-0.00125
0.76349	-0.000105191	0.76283	-0.0012
0.76449	-1.64328e-05	0.76386	-0.00115
0.76549	6.93982e-05	0.76483	-0.00111
0.76649	0.000175246	0.76582	-0.00107
0.76749	0.000266479	0.76681	-0.00102
0.76848	0.000379728	0.76783	-0.000964874
0.76946	0.000477227	0.76886	-0.000928712
0.77053	0.000589205	0.76984	-0.000872321
0.77151	0.000685025	0.77083	-0.000827501
0.77247	0.00079691	0.77186	-0.00078457
0.77348	0.000919493	0.7728	-0.000716294
0.7745	0.00101	0.77384	-0.000697615
0.77548	0.00113	0.77485	-0.000640166
0.77649	0.00123	0.77583	-0.000590364
0.77748	0.00135	0.77685	-0.000541067
0.77846	0.00145	0.77788	-0.000498656
0.77947	0.00156	0.7789	-0.000444759
0.78051	0.00165	0.77984	-0.000393227
0.78149	0.00176	0.78084	-0.000354221
0.78249	0.00184	0.78185	-0.000308066
0.78347	0.00194	0.78281	-0.00026743
0.78448	0.00204	0.78383	-0.000212842
0.78547	0.00213	0.78485	-0.000165239
0.78649	0.00225	0.78584	-0.000105918
0.78747	0.00232	0.78683	-6.46443e-05
0.78856	0.00242	0.78782	-1.25679e-05
0.78947	0.00256	0.78885	5.50537e-05
0.79049	0.00265	0.78984	8.71437e-05
0.79149	0.00275	0.79082	0.00013771
0.79247	0.00288	0.79187	0.000184557
0.79349	0.00298	0.79284	0.000239047
0.79452	0.00309	0.79383	0.000286799
0.79548	0.00323	0.79478	0.000342616
0.79643	0.00335	0.79581	0.000389061
0.7975	0.00347	0.79686	0.000442214
0.79847	0.00359	0.79786	0.000492861
0.79947	0.00374	0.79886	0.000547509
0.80047	0.00387	0.79987	0.000597401
0.80148	0.00402	0.80086	0.000664198
0.80253	0.00416	0.80188	0.000706283
0.80349	0.00431	0.80284	0.000769283
0.80447	0.00443	0.80388	0.000812123
0.80547	0.0046	0.80487	0.000869946
0.80649	0.00474	0.80586	0.000924823
0.80744	0.0049	0.80688	0.000983007
0.80849	0.00509	0.80783	0.00104
0.8095	0.00523	0.80879	0.00111
0.81047	0.0054	0.80983	0.00116
0.81149	0.00556	0.81081	0.00122
0.81249	0.00574	0.81185	0.00128
0.81353	0.00594	0.81281	0.00134
0.81449	0.00609	0.81383	0.00141
0.81551	0.00629	0.81483	0.00146
0.81651	0.00646	0.81584	0.00152
0.8175	0.00664	0.81684	0.00159
0.81851	0.00683	0.81781	0.00164
0.81954	0.00701	0.81887	0.00172
0.82048	0.00722	0.81984	0.00177
0.82151	0.00739	0.8208	0.00184
0.82252	0.00761	0.82185	0.0019
0.82351	0.00781	0.82282	0.00197
0.8245	0.008	0.82386	0.00203
0.82551	0.00819	0.82482	0.00209
0.82649	0.00842	0.82586	0.00217
0.82747	0.00861	0.82681	0.00223
0.82853	0.0088	0.82784	0.0023
0.82955	0.00903	0.82878	0.00236
0.83046	0.00922	0.82985	0.00244
0.83147	0.00944	0.83081	0.00253
0.83246	0.00967	0.83188	0.00257
0.83349	0.00987	0.83285	0.00264
0.83446	0.01012	0.83386	0.00272
0.83547	0.01033	0.83485	0.00278
0.83651	0.01056	0.83578	0.00287
0.83778	0.01083	0.83681	0.00293
0.83904	0.01082	0.83779	0.00302
0.84007	0.01114	0.8388	0.00309
0.84105	0.01135	0.83981	0.00318
0.84202	0.0116	0.84085	0.00325
0.84303	0.01184	0.84186	0.00332
0.844	0.01213	0.84286	0.0034
0.84505	0.01236	0.84383	0.00348
0.8461	0.01262	0.84484	0.00358
0.84704	0.01292	0.84587	0.00364
0.84807	0.01316	0.84683	0.00373
0.84903	0.01344	0.84782	0.00382
0.85001	0.01372	0.84882	0.0039
0.85101	0.01403	0.8498	0.004
0.85199	0.01429	0.85079	0.00408
0.85304	0.01461	0.85183	0.00417
0.85407	0.01491	0.85279	0.00426
0.85505	0.01521	0.85381	0.00435
0.85606	0.01549	0.85487	0.00447
0.85705	0.01581	0.85582	0.00452
0.85801	0.01615	0.85687	0.00463
0.85901	0.01644	0.85783	0.00471
0.86004	0.01677	0.85882	0.00481
0.86104	0.01712	0.8598	0.00492
0.86202	0.01747	0.86082	0.00504
0.86306	0.01778	0.86184	0.00512
0.86401	0.01815	0.86284	0.00525
0.86506	0.01854	0.86383	0.00532
0.86601	0.01887	0.86483	0.00544
0.86705	0.01928	0.86584	0.00557
0.86809	0.0196	0.86682	0.00568
0.86907	0.02003	0.86788	0.0058
0.87002	0.02043	0.86884	0.0059
0.87105	0.02072	0.86984	0.00603
0.87205	0.02118	0.87085	0.00616
0.87301	0.02157	0.87183	0.00624
0.87401	0.02195	0.87287	0.00637
0.87506	0.02236	0.87382	0.00648
0.87602	0.0228	0.87479	0.0066
0.87702	0.02329	0.87584	0.00673
0.87803	0.02364	0.8768	0.00684
0.87901	0.02416	0.87785	0.00698
0.88008	0.02456	0.8788	0.00711
0.88103	0.025	0.87986	0.00727
0.88204	0.02543	0.88084	0.00739
0.88306	0.02586	0.88185	0.00755
0.884	0.0264	0.88285	0.00767
0.88503	0.02674	0.88383	0.00782
0.88605	0.02723	0.88483	0.00797
0.88697	0.02772	0.88584	0.0081
0.88799	0.02811	0.88678	0.00828
0.88901	0.02858	0.88779	0.00839
0.89	0.02905	0.88881	0.00857
0.89101	0.02957	0.88979	0.00867
0.89204	0.02987	0.89082	0.00887
0.89303	0.03045	0.89183	0.00901
0.89399	0.03085	0.89283	0.00916
0.895	0.03135	0.89383	0.00934
0.89606	0.03178	0.89481	0.00947
0.89705	0.03212	0.89586	0.00967
0.89806	0.03269	0.89681	0.00981
0.89901	0.0331	0.89785	0.01001
0.90008	0.03358	0.89885	0.01018
0.901	0.0339	0.8998	0.01034
0.90204	0.03439	0.90085	0.01052
0.90303	0.03476	0.90181	0.0107
0.90403	0.03516	0.9031	0.01089
0.90505	0.03573	0.90447	0.01111
0.90607	0.03608	0.90537	0.01131
0.90703	0.03647	0.90643	0.01148
0.90808	0.03698	0.90738	0.0117
0.90909	0.03745	0.9084	0.01187
0.91006	0.03789	0.90938	0.01207
0.91099	0.03829	0.91041	0.01227
0.91203	0.03886	0.9114	0.01246
0.91303	0.03939	0.91242	0.01268
0.91402	0.03984	0.91338	0.01287
0.91504	0.04056	0.91441	0.01311
0.91604	0.04117	0.91541	0.01333
0.91701	0.04166	0.91643	0.01355
0.918	0.04246	0.91737	0.01378
0.91902	0.04304	0.91842	0.01401
0.92003	0.04373	0.91942	0.01425
0.92105	0.0444	0.92041	0.01449
0.92197	0.04501	0.92138	0.01477
0.92302	0.04579	0.9224	0.01497
0.92401	0.04635	0.92339	0.01523
0.92503	0.04699	0.9244	0.01546
0.92601	0.04776	0.92537	0.01578
0.92702	0.04851	0.92636	0.01598
0.92797	0.04891	0.9274	0.01626
0.92898	0.04966	0.92839	0.01656
0.93001	0.05031	0.92943	0.01685
0.93102	0.05081	0.93039	0.01719
0.93205	0.0515	0.93141	0.01748
0.93304	0.05168	0.9324	0.01779
0.93404	0.05228	0.93343	0.01808
0.93505	0.05249	0.93442	0.01845
0.93604	0.05307	0.93539	0.01872
0.93703	0.05373	0.93639	0.019
0.938	0.05378	0.93737	0.01932
0.93903	0.05411	0.9384	0.01965
0.93995	0.05492	0.93939	0.01994
0.94105	0.05513	0.94041	0.02022
0.94206	0.05552	0.94134	0.02058
0.943	0.05545	0.94239	0.02085
0.94404	0.05617	0.94338	0.02116
0.94502	0.05601	0.94442	0.02149
0.94604	0.05643	0.9454	0.02177
0.94708	0.05657	0.94636	0.02214
0.94803	0.05674	0.94739	0.02235
0.94906	0.05724	0.94839	0.02274
0.95002	0.05716	0.94939	0.02298
0.951	0.05774	0.95038	0.0233
0.95201	0.0578	0.95139	0.02362
0.953	0.0578	0.95238	0.02384
0.95405	0.05805	0.95337	0.02415
0.955	0.05799	0.9544	0.02433
0.956	0.0581	0.95542	0.02468
0.95703	0.05804	0.95646	0.02479
0.95801	0.05842	0.95735	0.02504
0.95905	0.05877	0.95838	0.02518
0.95999	0.05857	0.95939	0.02536
0.96107	0.05926	0.96039	0.02554
0.96201	0.05941	0.96133	0.02561
0.96296	0.05931	0.9624	0.0258
0.96402	0.0596	0.96341	0.02586
0.96497	0.05945	0.9644	0.02594
0.966	0.05965	0.9654	0.02599
0.96701	0.05953	0.96637	0.026
0.968	0.06006	0.96737	0.02603
0.969	0.06053	0.96835	0.02598
0.96999	0.06023	0.96938	0.02594
0.97102	0.06034	0.97042	0.02574
0.97197	0.06022	0.9714	0.02563
0.97303	0.06042	0.97239	0.02535
0.97401	0.0606	0.97336	0.02514
0.97501	0.06074	0.97439	0.0248
0.97607	0.06115	0.97539	0.02448
0.97699	0.06104	0.9764	0.0241
0.97801	0.06141	0.97739	0.02368
0.97902	0.06156	0.97842	0.02335
0.98001	0.06205	0.9794	0.02279
0.98102	0.06241	0.98039	0.02237
0.98199	0.06285	0.98141	0.02189
0.98297	0.06365	0.98235	0.02139
0.98402	0.06377	0.98339	0.02101
0.98504	0.06439	0.98438	0.02055
0.98597	0.0647	0.98533	0.02024
0.98702	0.06501	0.98637	0.0199
0.98801	0.06567	0.98735	0.01969
0.98902	0.06588	0.98837	0.01956
0.98995	0.06658	0.98935	0.01942
0.99101	0.06663	0.99036	0.01937
0.99199	0.067	0.99139	0.01936
0.99304	0.06819	0.9924	0.0194
0.99398	0.06832	0.99339	0.01946
0.99506	0.06854	0.99438	0.01953
0.99601	0.06918	0.99536	0.01961
0.99699	0.06978	0.99639	0.01971
0.99801	0.07057	0.99741	0.01989
0.999	0.07051	0.99835	0.02003
0.99998	0.0717	0.99938	0.02011
1.00099	0.07231	1.00037	0.02027
1.00198	0.0725	1.00136	0.02049
1.00299	0.07312	1.00234	0.02058
1.00397	0.07352	1.00338	0.02077
1.00498	0.07482	1.00438	0.0209
1.006	0.07547	1.00538	0.02109
1.007	0.07656	1.0064	0.0213
1.00795	0.07692	1.00737	0.02146
1.00901	0.07755	1.00837	0.02166
1.00998	0.07824	1.00938	0.02182
1.01101	0.079	1.01039	0.02205
1.012	0.07986	1.01141	0.02224
1.01301	0.0798	1.01236	0.02243
1.01402	0.08152	1.01338	0.02268
1.01499	0.08159	1.01441	0.02286
1.01597	0.08234	1.01539	0.02317
1.01702	0.08307	1.01637	0.02327
1.01804	0.08362	1.01739	0.02355
1.01899	0.0843	1.0184	0.02379
1.02	0.08466	1.01936	0.02397
1.02097	0.08657	1.02039	0.02421
1.02196	0.08631	1.02139	0.02441
1.023	0.08723	1.02241	0.02468
1.02403	0.08805	1.02337	0.02493
1.02496	0.08857	1.02438	0.02519
1.02601	0.08996	1.02536	0.02547
1.02701	0.08962	1.02639	0.02571
1.02801	0.09212	1.02738	0.02598
1.02899	0.09143	1.02837	0.02625
1.02999	0.09279	1.02938	0.02655
1.03097	0.09433	1.03034	0.02681
1.03202	0.09441	1.0314	0.02713
1.03305	0.09605	1.0324	0.02741
1.03405	0.09643	1.03338	0.02768
1.035	0.09804	1.03441	0.02798
1.03604	0.09862	1.03542	0.02828
1.03706	0.09994	1.03636	0.02859
1.03795	0.10021	1.03741	0.02888
1.03899	0.10158	1.03837	0.0292
1.03998	0.10356	1.03931	0.02953
1.041	0.10373	1.04038	0.02985
1.042	0.10514	1.04137	0.03022
1.04303	0.10686	1.04236	0.03051
1.04404	0.10741	1.04338	0.0309
1.04528	0.10905	1.04437	0.03123
1.04661	0.11088	1.04537	0.03161
1.04759	0.11256	1.04637	0.03195
1.04856	0.1123	1.0474	0.03234
1.04961	0.11497	1.04841	0.03272
1.05061	0.11548	1.04934	0.0331
1.05155	0.11634	1.05036	0.03356
1.05262	0.1184	1.05141	0.03395
1.05356	0.11854	1.05236	0.03447
1.0546	0.12066	1.05338	0.03494
1.05558	0.12024	1.05436	0.03542
1.05659	0.12301	1.05539	0.03604
1.05762	0.12444	1.05635	0.03668
1.05859	0.1241	1.05739	0.03739
1.05959	0.12647	1.05839	0.03808
1.06063	0.12784	1.05938	0.03894
1.06158	0.12784	1.06039	0.03979
1.06264	0.13037	1.06134	0.04075
1.0636	0.12982	1.06239	0.04174
1.06463	0.13305	1.06335	0.04281
1.06556	0.13185	1.06441	0.04398
1.06659	0.13401	1.06537	0.04519
1.06757	0.13613	1.06636	0.04652
1.06858	0.1358	1.06736	0.04787
1.06959	0.13806	1.06833	0.04938
1.07057	0.13807	1.06936	0.05086
1.07163	0.14074	1.07035	0.05248
1.07262	0.14049	1.07138	0.05423
1.07356	0.14222	1.07236	0.05588
1.07456	0.14476	1.07333	0.05772
1.07559	0.14373	1.07439	0.05951
1.07658	0.14776	1.07536	0.06151
1.07761	0.14742	1.07637	0.06339
1.07857	0.15024	1.07735	0.06544
1.07958	0.15259	1.07835	0.06755
1.08063	0.15264	1.07937	0.06962
1.08155	0.15703	1.08034	0.07189
1.08256	0.15875	1.08137	0.074
1.08358	0.16002	1.08232	0.07643
1.08459	0.16537	1.08335	0.07867
1.08554	0.16612	1.08432	0.08121
1.08654	0.16947	1.08534	0.08369
1.0876	0.17219	1.08639	0.08599
1.08857	0.17656	1.08732	0.0888
1.08956	0.17871	1.08834	0.09121
1.09058	0.18127	1.08934	0.0939
1.09157	0.18634	1.09033	0.0966
1.09256	0.18822	1.09138	0.09926
1.09356	0.19232	1.0924	0.10212
1.09455	0.19383	1.09334	0.10472
1.09558	0.1998	1.09434	0.10762
1.09657	0.20176	1.0957	0.11127
1.09761	0.20362	1.09694	0.11502
1.09864	0.21052	1.098	0.11773
1.09959	0.2107	1.09898	0.12061
1.10059	0.21651	1.09997	0.12325
1.10159	0.21667	1.10099	0.12626
1.10255	0.22205	1.10194	0.12904
1.10357	0.22635	1.10294	0.13165
1.10452	0.22643	1.10394	0.13467
1.10558	0.23262	1.10493	0.13698
1.10655	0.2345	1.10596	0.14024
1.10759	0.23832	1.10693	0.1425
1.10856	0.24087	1.10797	0.14533
1.1096	0.2453	1.10893	0.14815
1.11058	0.24927	1.10999	0.15042
1.1116	0.25111	1.11092	0.15316
1.11256	0.25701	1.11193	0.15547
1.11357	0.2616	1.11294	0.15787
1.11458	0.26148	1.114	0.16068
1.11559	0.2693	1.1149	0.1624
1.11655	0.27323	1.11596	0.1651
1.11752	0.27704	1.11694	0.16727
1.11852	0.28282	1.11794	0.16937
1.11955	0.28571	1.11897	0.17181
1.12054	0.29369	1.11998	0.17351
1.12156	0.29584	1.12093	0.17596
1.12258	0.30498	1.12194	0.17746
1.12356	0.30793	1.12292	0.17981
1.12455	0.31376	1.12391	0.18164
1.12559	0.31728	1.12493	0.18287
1.12658	0.32413	1.12593	0.18521
1.12757	0.33456	1.12696	0.18656
1.12857	0.33255	1.12794	0.18806
1.12954	0.34278	1.12897	0.18973
1.13052	0.35102	1.12989	0.19089
1.1316	0.35222	1.1309	0.1927
1.1326	0.36149	1.13193	0.19353
1.13355	0.36577	1.13299	0.19502
1.13456	0.37426	1.13396	0.19598
1.13555	0.3771	1.13492	0.19702
1.13655	0.38556	1.13588	0.19823
1.13754	0.39262	1.13693	0.19854
1.13856	0.39762	1.13798	0.19978
1.13957	0.40522	1.13894	0.19996
1.14053	0.40727	1.1399	0.20094
1.14158	0.41934	1.14093	0.20135
1.14255	0.42179	1.14193	0.20153
1.14355	0.43039	1.14291	0.20198
1.14459	0.44064	1.1439	0.20211
1.14556	0.43987	1.14489	0.20229
1.14658	0.45161	1.14594	0.20216
1.14759	0.46047	1.14696	0.2024
1.14862	0.46236	1.14792	0.20202
1.14956	0.47551	1.14899	0.2017
1.15053	0.47521	1.14995	0.20146
1.15154	0.48758	1.15097	0.20085
1.15254	0.4964	1.15194	0.20058
1.15358	0.49517	1.15289	0.19962
1.15454	0.51252	1.15391	0.19891
1.15552	0.51251	1.15493	0.1981
1.15653	0.5202	1.1559	0.1971
1.15757	0.53187	1.15694	0.19645
1.15857	0.53342	1.1579	0.19531
1.15956	0.54618	1.15895	0.19419
1.16054	0.54135	1.1599	0.19286
1.16155	0.55608	1.16089	0.19179
1.16254	0.56327	1.1619	0.19021
1.16355	0.57154	1.16294	0.1892
1.16454	0.56949	1.16391	0.18737
1.16558	0.58091	1.16494	0.18617
1.1666	0.59135	1.16595	0.18454
1.16752	0.58739	1.16691	0.183
1.16856	0.60239	1.16791	0.18166
1.16954	0.59999	1.16895	0.17981
1.17054	0.60543	1.16994	0.17835
1.17153	0.6183	1.17096	0.17674
1.17253	0.61024	1.17192	0.17513
1.17361	0.6228	1.17291	0.17367
1.17452	0.63061	1.17393	0.17185
1.17554	0.62362	1.17496	0.17039
1.1766	0.63267	1.17589	0.1688
1.17755	0.64163	1.17694	0.16744
1.17852	0.63946	1.17793	0.16574
1.17956	0.63961	1.17892	0.16431
1.18054	0.64709	1.1799	0.16279
1.18154	0.6484	1.18092	0.16141
1.18252	0.6445	1.18194	0.15987
1.18356	0.65625	1.18289	0.15837
1.18453	0.64349	1.18393	0.15718
1.18554	0.65598	1.18491	0.15578
1.18658	0.65163	1.18594	0.15461
1.18756	0.64808	1.18696	0.15318
1.18856	0.65706	1.18798	0.15194
1.18958	0.65097	1.18891	0.15076
1.19055	0.64668	1.18992	0.14941
1.19156	0.64858	1.19092	0.1484
1.19256	0.64883	1.19192	0.14709
1.19357	0.64936	1.19292	0.14612
1.19453	0.63912	1.19389	0.14489
1.19551	0.64247	1.19493	0.14384
1.19651	0.63675	1.1959	0.14277
1.19754	0.63442	1.19693	0.14158
1.19856	0.63375	1.19792	0.14068
1.19955	0.62677	1.19892	0.13957
1.20054	0.62261	1.19997	0.13876
1.20154	0.61415	1.20095	0.13766
1.20258	0.62359	1.20193	0.13682
1.20357	0.60335	1.20292	0.13587
1.20457	0.59522	1.20391	0.13487
1.20551	0.60209	1.20489	0.13411
1.20657	0.59379	1.20592	0.13316
1.20756	0.58184	1.20692	0.13249
1.20853	0.58153	1.20788	0.13188
1.20953	0.57398	1.20891	0.13089
1.21054	0.57406	1.20996	0.13006
1.21155	0.55321	1.21093	0.12922
1.21249	0.5568	1.21197	0.12852
1.21349	0.55195	1.21288	0.12762
1.21455	0.53841	1.21395	0.12695
1.21552	0.53435	1.21499	0.12624
1.21654	0.52838	1.21594	0.12555
1.21756	0.52519	1.21693	0.12502
1.21852	0.50542	1.21793	0.12423
1.21955	0.51069	1.21889	0.12374
1.22052	0.50246	1.21985	0.12297
1.22152	0.48698	1.22093	0.12237
1.2225	0.48918	1.2219	0.12177
1.22352	0.47871	1.22291	0.12116
1.22451	0.47104	1.22392	0.12095
1.22556	0.46421	1.22494	0.12013
1.22656	0.45873	1.22595	0.11964
1.22753	0.45181	1.22697	0.11902
1.22855	0.44077	1.22797	0.11859
1.22953	0.44107	1.22892	0.11821
1.23055	0.43019	1.22992	0.11753
1.2315	0.42409	1.23093	0.11722
1.23257	0.41776	1.23194	0.11664
1.2335	0.41025	1.2329	0.11614
1.23455	0.40873	1.23393	0.11564
1.23555	0.39941	1.23489	0.11519
1.23653	0.39303	1.23593	0.11482
1.23753	0.39186	1.23692	0.11422
1.23852	0.38187	1.23793	0.1139
1.23953	0.37724	1.23892	0.11339
1.24053	0.37524	1.23989	0.113
1.24152	0.36689	1.24088	0.11287
1.24253	0.3642	1.24193	0.11219
1.2435	0.35781	1.24291	0.11202
1.24457	0.35092	1.24392	0.11144
1.24551	0.35062	1.24494	0.1112
1.24652	0.34553	1.24594	0.11075
1.24755	0.34055	1.24693	0.11042
1.24855	0.33429	1.24794	0.11018
1.24957	0.33383	1.24892	0.10991
1.25054	0.32845	1.24997	0.10973
1.25153	0.32343	1.25099	0.10929
1.25258	0.32274	1.25196	0.10899
1.25357	0.31608	1.25292	0.1087
1.25459	0.31548	1.25392	0.10847
1.25555	0.30961	1.2549	0.10811
1.2565	0.30835	1.25592	0.1078
1.25753	0.30503	1.25688	0.1076
1.25851	0.29974	1.25791	0.10724
1.25958	0.3006	1.25893	0.1071
1.26056	0.29588	1.25995	0.10689
1.26154	0.29573	1.26089	0.10662
1.26254	0.29107	1.26192	0.10648
1.26356	0.2882	1.26295	0.10609
1.26457	0.2875	1.26394	0.10591
1.26553	0.28344	1.2649	0.10554
1.26657	0.28309	1.26596	0.10537
1.26754	0.28013	1.2669	0.10539
1.26854	0.27657	1.26798	0.10505
1.26954	0.27801	1.26894	0.10482
1.27056	0.27253	1.26993	0.10457
1.27155	0.27386	1.27094	0.10444
1.27254	0.27117	1.27193	0.10418
1.2735	0.2684	1.27295	0.10411
1.2746	0.26916	1.27391	0.10383
1.27556	0.26477	1.27496	0.10364
1.27651	0.26613	1.27589	0.1035
1.27754	0.26345	1.2769	0.10331
1.27854	0.26231	1.27787	0.10322
1.27954	0.26085	1.2789	0.10302
1.28053	0.25817	1.27992	0.10289
1.28153	0.25953	1.28093	0.1027
1.28254	0.25643	1.28195	0.10259
1.28352	0.25611	1.2829	0.1025
1.28453	0.25615	1.28393	0.10229
1.28549	0.25354	1.28492	0.10223
1.28654	0.25429	1.28596	0.10201
1.28756	0.25197	1.28692	0.10186
1.28854	0.25204	1.28795	0.10176
1.28954	0.2515	1.28892	0.10164
1.29052	0.25021	1.2899	0.10148
1.29155	0.24998	1.29094	0.10136
1.29251	0.24778	1.29194	0.10132
1.29352	0.2483	1.29291	0.10108
1.29453	0.24779	1.29389	0.10096
1.29554	0.248	1.29492	0.10084
1.29652	0.24674	1.29591	0.10079
1.29753	0.24487	1.29689	0.10071
1.29851	0.24603	1.29792	0.10063
1.29957	0.24391	1.29889	0.10061
1.30051	0.24575	1.29988	0.10047
1.30157	0.2444	1.30086	0.1004
1.30258	0.24426	1.30193	0.1003
1.30352	0.24447	1.30291	0.10027
1.30457	0.24347	1.30394	0.10007
1.3055	0.24415	1.30495	0.1
1.30655	0.24309	1.30591	0.0999
1.30753	0.24358	1.30694	0.09981
1.30856	0.24292	1.30791	0.09968
1.30955	0.2423	1.30896	0.09958
1.31056	0.24354	1.30988	0.09965
1.31156	0.24356	1.31093	0.09953
1.31254	0.24211	1.31193	0.09944
1.31351	0.24293	1.31293	0.09938
1.31453	0.24214	1.31394	0.09929
1.31552	0.24336	1.31493	0.09925
1.31653	0.24033	1.31589	0.09913
1.31748	0.24343	1.31689	0.0991
1.31851	0.24308	1.31796	0.09909
1.3195	0.24222	1.31885	0.09905
1.32052	0.2435	1.31994	0.09903
1.32151	0.24234	1.32089	0.09903
1.32253	0.24396	1.32194	0.09892
1.32353	0.24247	1.32289	0.09896
1.32451	0.2441	1.32392	0.09884
1.32551	0.24413	1.32492	0.09878
1.32655	0.24229	1.32591	0.09882
1.32753	0.245	1.32693	0.0988
1.32849	0.24399	1.32786	0.0988
1.3295	0.24459	1.3289	0.0987
1.33054	0.24463	1.32994	0.09873
1.33147	0.24479	1.33094	0.09875
1.3325	0.24604	1.33191	0.09869
1.33346	0.24493	1.33292	0.09871
1.33456	0.24649	1.33389	0.09867
1.33552	0.24706	1.33487	0.09869
1.33652	0.2459	1.3359	0.09871
1.33751	0.24735	1.33692	0.09877
1.33848	0.24708	1.33786	0.09879
1.33951	0.24829	1.33887	0.09876
1.34049	0.24729	1.3399	0.09876
1.34152	0.24827	1.34091	0.09879
1.34252	0.24987	1.34187	0.09886
1.34353	0.24772	1.34288	0.09885
1.34451	0.24997	1.34391	0.09887
1.34553	0.25081	1.34492	0.09885
1.34651	0.25051	1.34587	0.09887
1.3475	0.25114	1.3469	0.0989
1.34853	0.25037	1.34786	0.099
1.34948	0.25292	1.3489	0.09918
1.35054	0.25144	1.34992	0.09918
1.35152	0.25309	1.35091	0.09925
1.35252	0.25399	1.35191	0.09932
1.35351	0.25336	1.35291	0.09933
1.35451	0.25471	1.35389	0.09934
1.35555	0.25433	1.35489	0.0993
1.35651	0.25687	1.35594	0.09951
1.3575	0.25556	1.3569	0.09963
1.35849	0.25654	1.35786	0.0997
1.35952	0.25862	1.35885	0.09999
1.36048	0.25766	1.35991	0.09979
1.36149	0.25968	1.36089	0.10014
1.3625	0.25973	1.3619	0.09996
1.36354	0.26082	1.36289	0.10007
1.3645	0.26172	1.36391	0.10021
1.36552	0.26145	1.36487	0.10036
1.36652	0.26372	1.36589	0.10049
1.36751	0.26319	1.36689	0.10058
1.36854	0.26446	1.36789	0.10067
1.36956	0.26548	1.36892	0.10071
1.37053	0.26541	1.36993	0.10094
1.37151	0.26682	1.37089	0.10092
1.37249	0.26714	1.37191	0.10098
1.37355	0.26899	1.37286	0.10105
1.37449	0.26887	1.37389	0.10113
1.37549	0.26934	1.3749	0.10125
1.37654	0.27071	1.37586	0.10134
1.3775	0.27204	1.37692	0.10155
1.37854	0.27207	1.37789	0.1015
1.37952	0.27318	1.37891	0.10167
1.38052	0.27357	1.37985	0.10169
1.38151	0.2747	1.3809	0.10185
1.3825	0.27623	1.38191	0.10201
1.3835	0.27619	1.38291	0.10212
1.38455	0.27756	1.38389	0.10233
1.38552	0.27828	1.3849	0.10241
1.38652	0.279	1.38589	0.10249
1.3875	0.27925	1.38686	0.10259
1.38851	0.2807	1.3879	0.10276
1.38952	0.2808	1.38887	0.10292
1.39051	0.28324	1.38991	0.10303
1.39149	0.28239	1.39088	0.10325
1.39246	0.28414	1.39189	0.10333
1.39348	0.28516	1.3929	0.10349
1.39448	0.28525	1.39385	0.10363
1.3955	0.28731	1.39487	0.1039
1.39648	0.28729	1.39586	0.10405
1.3975	0.2888	1.39691	0.10421
1.3985	0.28929	1.39789	0.10434
1.39927	0.28917	1.39889	0.1045
1.39966	0.29014	1.39941	0.10477
1.39916	0.29009	1.39949	0.10473
1.39821	0.2853	1.39906	0.10376
1.3972	0.2829	1.39804	0.10241
1.39618	0.28024	1.39705	0.10133
1.39515	0.27544	1.39607	0.09999
1.39421	0.27408	1.39509	0.09876
1.39319	0.27025	1.39412	0.09763
1.39223	0.26737	1.39307	0.09652
1.39119	0.26467	1.39209	0.09551
1.39022	0.26155	1.39108	0.09438
1.38919	0.25942	1.39011	0.09345
1.38815	0.25585	1.38912	0.09236
1.38723	0.25414	1.38805	0.09138
1.38619	0.25089	1.38706	0.09044
1.3852	0.24837	1.38611	0.08949
1.38416	0.24643	1.38511	0.08861
1.38323	0.24359	1.38409	0.08777
1.38222	0.24134	1.38309	0.08714
1.3812	0.23856	1.3821	0.08621
1.38021	0.23619	1.38106	0.08531
1.37923	0.23458	1.38008	0.0845
1.37819	0.23097	1.37908	0.08374
1.37717	0.22979	1.37809	0.08299
1.37623	0.22775	1.37711	0.08214
1.37518	0.22389	1.37607	0.08146
1.37419	0.22358	1.37504	0.08066
1.37319	0.22067	1.3741	0.07994
1.37214	0.21931	1.3731	0.07925
1.37119	0.21672	1.37212	0.07857
1.3702	0.21453	1.37108	0.07792
1.36924	0.21334	1.37012	0.07721
1.3682	0.21055	1.36911	0.07659
1.36723	0.20908	1.36811	0.07593
1.36622	0.20699	1.36711	0.07531
1.36521	0.20493	1.3661	0.07473
1.36423	0.20339	1.36512	0.07412
1.36322	0.20176	1.3641	0.0736
1.36222	0.20008	1.36309	0.07305
1.36121	0.19807	1.36211	0.0725
1.36022	0.19572	1.36108	0.07199
1.35923	0.19502	1.36008	0.07144
1.35817	0.19271	1.3591	0.07079
1.35721	0.19072	1.35809	0.07033
1.35617	0.18959	1.35711	0.06977
1.35525	0.18806	1.3561	0.06929
1.3542	0.18572	1.3551	0.06871
1.35322	0.18453	1.35412	0.06826
1.35219	0.18301	1.35311	0.06776
1.35121	0.18074	1.35213	0.06726
1.35018	0.17952	1.35113	0.06684
1.34918	0.17842	1.35012	0.06622
1.34825	0.17653	1.34907	0.06585
1.34719	0.17537	1.34813	0.06557
1.34617	0.17354	1.34705	0.06515
1.34525	0.17218	1.34609	0.06467
1.34418	0.1709	1.34513	0.06408
1.34324	0.16896	1.34413	0.06368
1.3422	0.16841	1.34313	0.06327
1.34124	0.16619	1.34212	0.06281
1.34023	0.1651	1.3411	0.06238
1.33919	0.16379	1.34007	0.06199
1.33816	0.16247	1.33906	0.06158
1.33719	0.16149	1.33807	0.06114
1.33621	0.15985	1.33707	0.06077
1.33517	0.15861	1.33608	0.06038
1.33415	0.15696	1.33508	0.05994
1.3332	0.15596	1.33411	0.05962
1.33218	0.15475	1.33307	0.0592
1.33123	0.15348	1.3321	0.05886
1.33023	0.15233	1.33114	0.05849
1.32917	0.151	1.33008	0.05811
1.32819	0.1498	1.32912	0.05774
1.32723	0.14859	1.32812	0.05737
1.32621	0.14704	1.32714	0.05701
1.32523	0.1461	1.32608	0.05665
1.32421	0.14501	1.32506	0.05638
1.32321	0.14387	1.32413	0.05603
1.32223	0.14257	1.32312	0.0557
1.32121	0.14141	1.32216	0.0553
1.32024	0.14041	1.32112	0.05495
1.31921	0.13893	1.32015	0.05462
1.31821	0.13818	1.31909	0.05425
1.31722	0.13707	1.31814	0.05397
1.31626	0.13584	1.31713	0.05367
1.31519	0.13485	1.31613	0.05343
1.31426	0.13356	1.31513	0.05315
1.31326	0.13266	1.31411	0.05277
1.31226	0.13138	1.31315	0.05239
1.31124	0.13013	1.31214	0.05207
1.31019	0.12949	1.31113	0.05174
1.30919	0.12817	1.3101	0.05146
1.30826	0.12748	1.30908	0.05115
1.30724	0.12627	1.30811	0.05082
1.30627	0.12511	1.30714	0.05062
1.30521	0.12408	1.30608	0.05035
1.30422	0.12328	1.30511	0.05003
1.30327	0.12236	1.30412	0.04975
1.30223	0.12112	1.30313	0.04945
1.30122	0.12024	1.30212	0.0492
1.30023	0.11932	1.30111	0.04889
1.29922	0.1182	1.30013	0.04858
1.2982	0.11738	1.29913	0.04828
1.29725	0.1164	1.29811	0.04804
1.29621	0.11533	1.29714	0.04775
1.29521	0.11443	1.29615	0.04749
1.29428	0.11348	1.2951	0.04725
1.29321	0.1126	1.2941	0.04696
1.29228	0.11172	1.29311	0.04671
1.29124	0.11081	1.29215	0.04651
1.29025	0.10987	1.2911	0.04623
1.28923	0.10918	1.29014	0.04597
1.28827	0.1082	1.28915	0.04569
1.28726	0.10737	1.2881	0.04547
1.2862	0.10663	1.28716	0.04517
1.28523	0.10562	1.28615	0.04492
1.28423	0.10477	1.28479	0.04456
1.28322	0.10393	1.28352	0.04422
1.28224	0.10316	1.28249	0.04396
1.28127	0.10247	1.28152	0.04373
1.28025	0.10155	1.28049	0.04346
1.27918	0.10077	1.27952	0.04325
1.27825	0.09992	1.2785	0.04303
1.27724	0.09917	1.27755	0.0428
1.27627	0.09834	1.27654	0.04255
1.27522	0.09747	1.27553	0.04232
1.27427	0.09701	1.27454	0.04208
1.27325	0.09597	1.27354	0.04197
1.27222	0.0953	1.2725	0.04166
1.27125	0.09469	1.2715	0.04142
1.27024	0.09387	1.27054	0.04124
1.26926	0.09313	1.26951	0.04104
1.26824	0.09237	1.26852	0.04076
1.26728	0.09157	1.26756	0.04055
1.26625	0.09096	1.26654	0.04037
1.26525	0.09012	1.26553	0.04011
1.26425	0.08952	1.26452	0.03992
1.26325	0.08873	1.26354	0.0397
1.26228	0.08809	1.26258	0.0395
1.26122	0.08739	1.2615	0.03927
1.26024	0.08664	1.26052	0.03906
1.25928	0.08593	1.25951	0.03885
1.25823	0.08523	1.25851	0.03863
1.25727	0.08467	1.25751	0.03845
1.25625	0.08383	1.25651	0.03819
1.25522	0.08322	1.25555	0.03798
1.25424	0.08266	1.2545	0.03781
1.25324	0.08189	1.25355	0.03761
1.25228	0.08135	1.25252	0.03738
1.25121	0.08071	1.25152	0.03719
1.25026	0.07999	1.25049	0.03697
1.24928	0.07947	1.24954	0.03678
1.24826	0.07864	1.24854	0.03661
1.24728	0.07821	1.24751	0.03643
1.24622	0.07752	1.24651	0.03625
1.24525	0.07693	1.24551	0.03602
1.24424	0.07626	1.24453	0.03584
1.24325	0.07564	1.24348	0.03567
1.24223	0.07524	1.24249	0.03548
1.24124	0.07448	1.24152	0.03529
1.24025	0.0741	1.24053	0.03511
1.23927	0.07346	1.2395	0.03492
1.23825	0.07278	1.23849	0.03475
1.23725	0.07236	1.23747	0.03457
1.23624	0.07171	1.2365	0.03443
1.23527	0.07133	1.23551	0.03421
1.23427	0.07058	1.23449	0.03404
1.23322	0.07015	1.2335	0.0339
1.23223	0.06968	1.23248	0.03369
1.23122	0.06911	1.23151	0.03355
1.23024	0.06861	1.23052	0.03338
1.22926	0.06806	1.22953	0.03322
1.22821	0.06755	1.22852	0.03305
1.22722	0.06699	1.22753	0.03289
1.22626	0.06663	1.22656	0.03274
1.22523	0.06613	1.22551	0.03257
1.22418	0.0655	1.22451	0.03244
1.22321	0.0651	1.22354	0.03229
1.22225	0.0646	1.22256	0.03214
1.22123	0.06413	1.22149	0.03194
1.22021	0.06364	1.2205	0.0318
1.21924	0.06311	1.21948	0.03163
1.21826	0.06284	1.21852	0.03149
1.21725	0.06213	1.21749	0.03132
1.21623	0.06178	1.2165	0.03118
1.21524	0.06142	1.21554	0.03104
1.21425	0.06085	1.21452	0.03089
1.21328	0.06039	1.21355	0.03077
1.21225	0.05994	1.2125	0.03065
1.21124	0.05959	1.21152	0.03048
1.21022	0.05908	1.21056	0.03033
1.20926	0.05873	1.20954	0.03018
1.20822	0.0582	1.20855	0.03002
1.20724	0.05778	1.20751	0.02989
1.20628	0.05739	1.20652	0.02976
1.20524	0.057	1.20553	0.02961
1.20422	0.05669	1.20451	0.02949
1.20327	0.05619	1.20349	0.02934
1.20223	0.05589	1.20252	0.02922
1.20124	0.05555	1.2015	0.02909
1.20025	0.05512	1.2005	0.02898
1.19922	0.05481	1.19951	0.02887
1.19828	0.05433	1.19855	0.02874
1.19728	0.054	1.1975	0.02863
1.19624	0.05361	1.19651	0.0285
1.19524	0.05323	1.19556	0.02839
1.19421	0.05286	1.19453	0.02827
1.19324	0.05243	1.19355	0.02814
1.19224	0.05207	1.19252	0.02803
1.19125	0.05174	1.19151	0.02791
1.19027	0.05135	1.19055	0.0278
1.1893	0.05107	1.18953	0.02771
1.18826	0.05065	1.18855	0.02758
1.18723	0.05028	1.18756	0.02747
1.18627	0.04997	1.18651	0.02738
1.18523	0.04967	1.18556	0.02727
1.18418	0.04926	1.1845	0.02717
1.18325	0.04894	1.18354	0.02707
1.18223	0.04866	1.18248	0.02695
1.18123	0.04827	1.18153	0.02685
1.18027	0.048	1.18053	0.02675
1.17923	0.04768	1.17949	0.02666
1.17821	0.04733	1.17855	0.02658
1.17723	0.0471	1.17757	0.02649
1.17622	0.04674	1.17653	0.02639
1.17524	0.04652	1.17555	0.0263
1.17429	0.04624	1.17457	0.02621
1.17325	0.0459	1.17358	0.02613
1.17227	0.04565	1.17256	0.026
1.17125	0.04535	1.17152	0.02593
1.17024	0.04506	1.17054	0.02584
1.16896	0.04473	1.16947	0.02574
1.16771	0.04433	1.16853	0.02567
1.16667	0.04403	1.16753	0.02559
1.16565	0.04385	1.16652	0.0255
1.16467	0.04358	1.1655	0.02544
1.16366	0.04329	1.16453	0.02535
1.16271	0.04305	1.16355	0.0253
1.16163	0.04281	1.1625	0.02521
1.16065	0.04263	1.16157	0.02514
1.1596	0.04234	1.16056	0.02506
1.1586	0.04215	1.15948	0.02496
1.1576	0.0419	1.15853	0.02488
1.15664	0.04161	1.15754	0.02481
1.15563	0.04143	1.15652	0.02474
1.15466	0.04118	1.15551	0.02466
1.15365	0.04099	1.15457	0.02459
1.15264	0.04069	1.15351	0.02452
1.15162	0.04042	1.15254	0.02444
1.15066	0.0403	1.15157	0.02436
1.14965	0.03996	1.15049	0.02428
1.14869	0.03979	1.14955	0.0242
1.14767	0.03951	1.14856	0.02412
1.14662	0.03929	1.14754	0.02406
1.14564	0.03893	1.14655	0.024
1.14465	0.03869	1.14551	0.02391
1.14363	0.03844	1.14453	0.02383
1.14264	0.03807	1.14352	0.02377
1.14167	0.03779	1.14251	0.0237
1.14062	0.03745	1.14152	0.02361
1.13965	0.03712	1.14053	0.02354
1.13866	0.0368	1.13952	0.02349
1.13764	0.03638	1.13852	0.02342
1.13666	0.03609	1.13752	0.02335
1.1357	0.0356	1.13649	0.02326
1.13462	0.03522	1.13554	0.02319
1.13367	0.03484	1.13455	0.02311
1.13262	0.03433	1.1335	0.02304
1.13164	0.03393	1.13259	0.02296
1.13061	0.03347	1.13151	0.02287
1.12965	0.033	1.13052	0.0228
1.12867	0.03253	1.12954	0.02272
1.12765	0.03205	1.12853	0.02263
1.12664	0.0316	1.12753	0.02255
1.12564	0.03108	1.12653	0.02245
1.12469	0.03059	1.12555	0.02236
1.12364	0.03012	1.12453	0.02227
1.12267	0.02964	1.12351	0.02217
1.12166	0.02916	1.12252	0.02207
1.12068	0.02864	1.12155	0.02195
1.11967	0.02819	1.12052	0.02184
1.11864	0.02768	1.1195	0.02173
1.11765	0.02722	1.11851	0.02161
1.11668	0.02675	1.11754	0.02148
1.11571	0.02626	1.1166	0.02137
1.11464	0.02578	1.11559	0.02123
1.11369	0.0253	1.11455	0.0211
1.11262	0.02482	1.11355	0.02096
1.11167	0.02434	1.11254	0.02081
1.11067	0.02388	1.11158	0.02065
1.10969	0.02342	1.11055	0.0205
1.10866	0.02295	1.10951	0.02035
1.10765	0.02249	1.10856	0.0202
1.10668	0.02204	1.10754	0.02001
1.10569	0.02158	1.10653	0.01984
1.10467	0.02117	1.10553	0.01966
1.10367	0.0207	1.10455	0.01947
1.10266	0.02032	1.10355	0.01929
1.10163	0.01988	1.10255	0.01909
1.10068	0.01946	1.10154	0.0189
1.09964	0.01906	1.10054	0.01868
1.09868	0.01863	1.09958	0.01847
1.09768	0.0183	1.09856	0.01824
1.09665	0.01786	1.09752	0.01804
1.09567	0.01747	1.09654	0.01802
1.09464	0.0171	1.09555	0.01773
1.09363	0.01671	1.09455	0.01752
1.09265	0.01635	1.09362	0.01723
1.09164	0.01597	1.09251	0.01694
1.09061	0.01563	1.09154	0.01669
1.08967	0.01527	1.0905	0.01643
1.08867	0.01491	1.08956	0.01617
1.08767	0.01458	1.08851	0.01589
1.08667	0.01423	1.08754	0.01563
1.08566	0.01388	1.08653	0.01534
1.08461	0.01357	1.08555	0.01507
1.0837	0.01322	1.08456	0.01478
1.08265	0.01291	1.08354	0.01451
1.08166	0.01259	1.08253	0.01423
1.08064	0.01225	1.08155	0.01394
1.07963	0.01197	1.08055	0.01367
1.07867	0.01165	1.07954	0.01337
1.07769	0.01135	1.07855	0.0131
1.07664	0.01106	1.07755	0.01281
1.07564	0.01075	1.07657	0.01252
1.07468	0.01048	1.07556	0.01225
1.07366	0.01017	1.07456	0.01197
1.07264	0.00991	1.07352	0.0117
1.07171	0.00961	1.07255	0.01142
1.07066	0.00935	1.07157	0.01115
1.06968	0.00909	1.07056	0.01088
1.06865	0.00882	1.06956	0.01061
1.06771	0.00854	1.06856	0.01031
1.06667	0.00828	1.06757	0.01008
1.06572	0.00803	1.06657	0.00981
1.06471	0.00777	1.06555	0.00956
1.06369	0.00754	1.0646	0.00931
1.0627	0.0073	1.06357	0.00905
1.06173	0.00703	1.06258	0.00882
1.06067	0.00681	1.06158	0.00856
1.0597	0.00656	1.06057	0.00832
1.05869	0.00632	1.05959	0.00809
1.0577	0.0061	1.0586	0.00785
1.05672	0.00586	1.05758	0.00762
1.05568	0.00564	1.0566	0.00738
1.05474	0.00539	1.05553	0.00716
1.05368	0.00518	1.05457	0.00693
1.05271	0.00497	1.05356	0.00672
1.05171	0.00473	1.05259	0.0065
1.05073	0.00453	1.05161	0.00628
1.04938	0.00418	1.05061	0.00607
1.04805	0.00383	1.04957	0.00586
1.04703	0.0036	1.04859	0.00565
1.04601	0.0034	1.04762	0.00545
1.04508	0.00319	1.0466	0.00524
1.04401	0.00297	1.04559	0.005
1.04308	0.00277	1.04457	0.00484
1.04207	0.00256	1.04357	0.00463
1.04103	0.00236	1.04259	0.00444
1.04008	0.00218	1.04128	0.00415
1.0391	0.00197	1.03999	0.00392
1.03807	0.00178	1.03897	0.00373
1.03712	0.00158	1.03798	0.00355
1.03603	0.00138	1.03699	0.00337
1.03505	0.00118	1.03599	0.00319
1.03406	0.000992825	1.03495	0.00301
1.03305	0.000801338	1.03397	0.00284
1.03207	0.000609523	1.03298	0.00265
1.03108	0.000417806	1.03201	0.00249
1.03003	0.000220383	1.03095	0.00232
1.02905	3.81596e-05	1.02998	0.00215
1.02805	-0.000151034	1.02899	0.00198
1.02705	-0.000331112	1.02799	0.00182
1.02601	-0.000522274	1.02698	0.00166
1.02507	-0.00071265	1.02593	0.00148
1.02406	-0.000892391	1.02497	0.00134
1.02301	-0.00109	1.02395	0.00118
1.02208	-0.00126	1.02296	0.00102
1.02104	-0.00145	1.02199	0.000873495
1.02006	-0.00163	1.02099	0.000715597
1.01908	-0.00181	1.01998	0.000564296
1.0181	-0.00201	1.01899	0.000414278
1.0171	-0.00218	1.01797	0.000255515
1.01606	-0.00235	1.01695	0.000117328
1.01506	-0.00253	1.01592	-3.32059e-05
1.01409	-0.00271	1.01495	-0.000174114
1.01306	-0.00289	1.01396	-0.000349981
1.01206	-0.00307	1.01297	-0.000455482
1.01106	-0.00325	1.01195	-0.000596075
1.01004	-0.00342	1.01096	-0.000742347
1.00905	-0.00359	1.00999	-0.000866266
1.00809	-0.00377	1.00899	-0.00101
1.00699	-0.00396	1.00797	-0.00113
1.00606	-0.00412	1.00695	-0.00128
1.00506	-0.0043	1.00594	-0.00139
1.00403	-0.00446	1.00493	-0.00152
1.00303	-0.00463	1.00395	-0.00165
1.0021	-0.0048	1.00293	-0.00177
1.00106	-0.00496	1.00199	-0.00191
1.00005	-0.00513	1.00096	-0.00202
0.99907	-0.00528	0.99995	-0.00214
0.99809	-0.00543	0.99893	-0.00226
0.99705	-0.0056	0.99796	-0.00239
0.99608	-0.00576	0.99699	-0.0025
0.99509	-0.00591	0.99601	-0.00262
0.99407	-0.00608	0.99499	-0.00274
0.99309	-0.00623	0.994	-0.00285
0.99202	-0.00639	0.99293	-0.00297
0.99107	-0.00655	0.99196	-0.0031
0.99007	-0.00669	0.99098	-0.00321
0.98904	-0.00684	0.98997	-0.00333
0.98806	-0.00701	0.98895	-0.00345
0.98703	-0.00715	0.98794	-0.00357
0.98606	-0.00729	0.98691	-0.00368
0.98503	-0.00744	0.98597	-0.00381
0.98404	-0.00759	0.98498	-0.00391
0.98305	-0.00772	0.98397	-0.00405
0.98209	-0.00787	0.98298	-0.00415
0.98108	-0.00801	0.98196	-0.00427
0.98009	-0.00815	0.98095	-0.0044
0.97907	-0.00829	0.97998	-0.00451
0.97811	-0.00843	0.97896	-0.00465
0.97707	-0.00857	0.97795	-0.00477
0.97606	-0.00871	0.97696	-0.0049
0.97509	-0.00886	0.97598	-0.00502
0.97405	-0.009	0.97497	-0.00515
0.97309	-0.00915	0.97397	-0.00529
0.97203	-0.0093	0.97299	-0.00541
0.97104	-0.00944	0.97196	-0.00555
0.97007	-0.0096	0.97097	-0.00568
0.96907	-0.00974	0.97	-0.00582
0.96811	-0.00991	0.96899	-0.00597
0.96706	-0.01004	0.96796	-0.00612
0.96607	-0.01021	0.96696	-0.00628
0.96504	-0.01036	0.96595	-0.00643
0.96406	-0.01049	0.96498	-0.00661
0.96308	-0.01065	0.96395	-0.00677
0.96179	-0.01077	0.96297	-0.00694
0.96057	-0.01089	0.96197	-0.00713
0.95947	-0.01102	0.96096	-0.00733
0.95849	-0.01119	0.95993	-0.00751
0.95749	-0.01133	0.95899	-0.00772
0.95656	-0.01149	0.95801	-0.00795
0.95552	-0.01165	0.95696	-0.00817
0.9545	-0.01181	0.95598	-0.00841
0.95351	-0.01196	0.95495	-0.00866
0.95249	-0.01212	0.954	-0.00894
0.95152	-0.01227	0.95299	-0.00919
0.9505	-0.01245	0.95196	-0.0095
0.94951	-0.01259	0.95101	-0.00978
0.94851	-0.01277	0.95001	-0.0101
0.94752	-0.01293	0.94897	-0.01041
0.94649	-0.01307	0.94767	-0.01083
0.94552	-0.01327	0.94636	-0.01124
0.9445	-0.01341	0.94535	-0.01162
0.94357	-0.0136	0.94444	-0.01198
0.94253	-0.01377	0.94341	-0.01236
0.94151	-0.01395	0.94239	-0.01276
0.94053	-0.01418	0.94141	-0.01317
0.93953	-0.01435	0.94044	-0.01358
0.93853	-0.01455	0.9394	-0.014
0.9375	-0.01473	0.93839	-0.01442
0.93655	-0.01493	0.93739	-0.01487
0.93549	-0.01514	0.93638	-0.01529
0.93454	-0.01534	0.93543	-0.01576
0.93354	-0.01558	0.93441	-0.01619
0.93251	-0.01578	0.93336	-0.01668
0.9315	-0.01604	0.93237	-0.0171
0.93056	-0.01629	0.93139	-0.01758
0.92954	-0.01653	0.93044	-0.01805
0.92852	-0.01686	0.92938	-0.01852
0.92751	-0.01709	0.92839	-0.01904
0.92649	-0.01739	0.92741	-0.01948
0.92554	-0.01772	0.92637	-0.01998
0.92449	-0.01801	0.92542	-0.02045
0.92351	-0.01837	0.92441	-0.02095
0.9225	-0.01868	0.92338	-0.02146
0.92153	-0.01908	0.92242	-0.02196
0.92053	-0.01947	0.92142	-0.02246
0.91951	-0.01983	0.92036	-0.02298
0.91855	-0.02026	0.91942	-0.02352
0.91752	-0.02066	0.91842	-0.02401
0.91653	-0.0211	0.91738	-0.02458
0.91554	-0.02155	0.9164	-0.02509
0.91453	-0.02203	0.91544	-0.02566
0.91358	-0.02253	0.91441	-0.02622
0.91257	-0.02299	0.91339	-0.02678
0.91153	-0.02353	0.91239	-0.02735
0.91054	-0.02405	0.9114	-0.02791
0.90949	-0.02459	0.91044	-0.02853
0.90849	-0.0252	0.90941	-0.02912
0.90754	-0.02575	0.90843	-0.02971
0.90652	-0.02636	0.90739	-0.03036
0.90558	-0.02697	0.90641	-0.03095
0.90451	-0.02762	0.90539	-0.03162
0.90355	-0.02829	0.90443	-0.03226
0.90255	-0.02893	0.9034	-0.03293
0.90155	-0.02965	0.90238	-0.03363
0.90058	-0.03032	0.9014	-0.0343
0.89956	-0.03107	0.90036	-0.03502
0.89854	-0.0318	0.89939	-0.03572
0.89753	-0.03257	0.89843	-0.03646
0.89654	-0.03336	0.89742	-0.03726
0.89549	-0.03411	0.8964	-0.03796
0.89453	-0.03496	0.89542	-0.03877
0.89349	-0.0358	0.89439	-0.03953
0.89255	-0.03661	0.89341	-0.04036
0.89152	-0.03751	0.89243	-0.04117
0.89054	-0.03837	0.89142	-0.04201
0.88951	-0.03929	0.89039	-0.0429
0.88855	-0.04021	0.88939	-0.04378
0.88755	-0.04111	0.88837	-0.04469
0.88652	-0.04213	0.8874	-0.0456
0.88553	-0.04298	0.88635	-0.04655
0.88456	-0.04399	0.88543	-0.04749
0.88353	-0.04502	0.88435	-0.04849
0.88256	-0.04599	0.88341	-0.04945
0.88157	-0.04699	0.8824	-0.05049
0.88055	-0.04807	0.88141	-0.05154
0.87951	-0.0491	0.88039	-0.05259
0.87854	-0.05021	0.87941	-0.0537
0.87755	-0.05109	0.87842	-0.05478
0.87655	-0.0523	0.8774	-0.05594
0.87549	-0.05349	0.87638	-0.05706
0.8745	-0.05453	0.8754	-0.0583
0.87352	-0.05559	0.87441	-0.05944
0.87251	-0.05682	0.87335	-0.06068
0.87149	-0.05803	0.87237	-0.06193
0.87049	-0.05876	0.87136	-0.06314
0.86951	-0.06039	0.8704	-0.06449
0.86853	-0.06152	0.86942	-0.06573
0.86753	-0.06255	0.86839	-0.06712
0.86649	-0.06394	0.86741	-0.06841
0.86552	-0.0649	0.86637	-0.06986
0.86454	-0.06643	0.86536	-0.07128
0.86352	-0.06739	0.8644	-0.07272
0.86254	-0.06864	0.86338	-0.07415
0.86153	-0.07009	0.86239	-0.07557
0.86047	-0.07095	0.86137	-0.07706
0.8595	-0.07241	0.86042	-0.07852
0.85853	-0.07367	0.85939	-0.08007
0.85756	-0.07488	0.85837	-0.08169
0.85653	-0.07614	0.85743	-0.08314
0.85554	-0.0771	0.85639	-0.0849
0.85453	-0.07877	0.85539	-0.08638
0.85355	-0.07971	0.85442	-0.08806
0.85258	-0.08128	0.85344	-0.08968
0.85154	-0.0823	0.85239	-0.09136
0.85048	-0.08363	0.85136	-0.0931
0.84954	-0.08493	0.85038	-0.09474
0.84854	-0.0861	0.84941	-0.09659
0.84756	-0.08765	0.8484	-0.09817
0.84655	-0.08869	0.84743	-0.10004
0.84554	-0.08976	0.84646	-0.10181
0.8445	-0.0912	0.84541	-0.10355
0.84347	-0.09242	0.8444	-0.10547
0.84255	-0.09387	0.84344	-0.10715
0.84154	-0.0948	0.84212	-0.10965
0.84053	-0.09596	0.84083	-0.11203
0.83955	-0.09753	0.83986	-0.1139
0.83855	-0.09866	0.83879	-0.11582
0.83753	-0.09993	0.83779	-0.11775
0.83652	-0.10134	0.8368	-0.11964
0.83555	-0.10243	0.83581	-0.12162
0.83452	-0.10378	0.83482	-0.1235
0.8335	-0.10467	0.83379	-0.12556
0.83258	-0.10638	0.83286	-0.12743
0.83153	-0.10755	0.83178	-0.12937
0.83022	-0.10896	0.8308	-0.13155
0.82893	-0.11071	0.82983	-0.1332
0.82794	-0.11184	0.82883	-0.13554
0.82695	-0.11295	0.8278	-0.13734
0.8259	-0.11432	0.82683	-0.13935
0.82493	-0.11559	0.82586	-0.14155
0.82388	-0.11639	0.82481	-0.14308
0.82297	-0.11783	0.8238	-0.14568
0.82193	-0.11897	0.82284	-0.14744
0.82095	-0.11995	0.8218	-0.14932
0.81994	-0.12118	0.82083	-0.15159
0.81898	-0.1218	0.81983	-0.15321
0.81798	-0.12347	0.81883	-0.15542
0.81696	-0.12406	0.81782	-0.15714
0.81599	-0.12539	0.8168	-0.15919
0.815	-0.12633	0.8158	-0.16106
0.81392	-0.12706	0.81479	-0.1629
0.81296	-0.12836	0.81381	-0.16486
0.8119	-0.12929	0.81282	-0.16656
0.81093	-0.13068	0.81179	-0.16855
0.80998	-0.13136	0.8108	-0.17009
0.80896	-0.13183	0.80986	-0.17185
0.80797	-0.13369	0.80883	-0.17346
0.80694	-0.13438	0.80779	-0.17503
0.80593	-0.13535	0.80685	-0.17664
0.80492	-0.13647	0.80581	-0.17795
0.80396	-0.13649	0.80484	-0.17968
0.803	-0.13831	0.80386	-0.1807
0.80196	-0.13853	0.80285	-0.1822
0.80097	-0.13965	0.80178	-0.18319
0.79996	-0.14092	0.80082	-0.18447
0.7989	-0.14088	0.79978	-0.18551
0.79795	-0.14234	0.79882	-0.18648
0.79697	-0.14262	0.79781	-0.18745
0.79595	-0.14389	0.79685	-0.188
0.79497	-0.14453	0.79581	-0.18894
0.79394	-0.1446	0.7948	-0.18937
0.793	-0.14616	0.79382	-0.18998
0.79197	-0.14636	0.79279	-0.19043
0.79096	-0.14732	0.79181	-0.19074
0.78999	-0.14838	0.79085	-0.19109
0.78898	-0.14829	0.78984	-0.19093
0.78799	-0.14846	0.78881	-0.19124
0.78695	-0.14946	0.78785	-0.1911
0.7859	-0.15006	0.78685	-0.19099
0.78494	-0.15034	0.78582	-0.19075
0.78394	-0.15084	0.78483	-0.19031
0.78297	-0.15162	0.78381	-0.19001
0.78197	-0.15092	0.78283	-0.18935
0.78099	-0.15222	0.78182	-0.1887
0.77994	-0.15264	0.78088	-0.18804
0.779	-0.15301	0.77985	-0.18715
0.77796	-0.15365	0.77883	-0.18625
0.77699	-0.15397	0.7778	-0.18537
0.77597	-0.15463	0.77678	-0.18429
0.77497	-0.15483	0.77585	-0.18319
0.77395	-0.15534	0.77485	-0.18209
0.7729	-0.1552	0.7738	-0.18057
0.77198	-0.15577	0.77282	-0.17957
0.77098	-0.15633	0.77182	-0.17795
0.76995	-0.15617	0.77083	-0.1765
0.76893	-0.1569	0.7698	-0.17504
0.76796	-0.15731	0.7688	-0.17329
0.76696	-0.15686	0.76781	-0.17176
0.76595	-0.1577	0.76683	-0.17004
0.76504	-0.15752	0.76581	-0.16836
0.76405	-0.15827	0.76485	-0.16652
0.76301	-0.15841	0.76384	-0.1648
0.76198	-0.1575	0.76281	-0.16296
0.76097	-0.15848	0.76183	-0.16101
0.75994	-0.158	0.76083	-0.15926
0.75899	-0.1588	0.75987	-0.15721
0.75797	-0.15921	0.75885	-0.15548
0.75698	-0.15786	0.75783	-0.1534
0.75599	-0.15913	0.75681	-0.15151
0.755	-0.1595	0.75583	-0.14956
0.75399	-0.15885	0.75483	-0.14746
0.753	-0.15903	0.75383	-0.14557
0.75196	-0.15856	0.75282	-0.14346
0.75095	-0.15857	0.75188	-0.14149
0.74997	-0.15798	0.75083	-0.13936
0.74895	-0.15869	0.74982	-0.13735
0.74798	-0.15829	0.74886	-0.13535
0.74695	-0.15755	0.74784	-0.13329
0.74598	-0.15793	0.74684	-0.1313
0.745	-0.15632	0.74589	-0.12925
0.74396	-0.15741	0.74483	-0.12725
0.74293	-0.15649	0.74384	-0.12525
0.74197	-0.15598	0.74281	-0.12326
0.74097	-0.15651	0.74187	-0.12132
0.73999	-0.15462	0.74082	-0.11939
0.739	-0.15551	0.73983	-0.11742
0.73799	-0.15448	0.73886	-0.11546
0.73697	-0.15471	0.73786	-0.11349
0.73597	-0.15413	0.73688	-0.11155
0.73496	-0.15221	0.73581	-0.10971
0.73396	-0.15319	0.73484	-0.10788
0.73295	-0.15156	0.73384	-0.1061
0.73198	-0.15135	0.73281	-0.10431
0.73095	-0.15089	0.73179	-0.10254
0.72997	-0.14966	0.73079	-0.10091
0.72894	-0.14998	0.72981	-0.09908
0.72798	-0.14868	0.72882	-0.09746
0.72697	-0.14817	0.72781	-0.0958
0.72599	-0.14746	0.72686	-0.09426
0.72495	-0.14562	0.72586	-0.09273
0.72393	-0.14634	0.72484	-0.09124
0.72296	-0.14456	0.72385	-0.08983
0.72197	-0.144	0.72289	-0.08836
0.72099	-0.14299	0.72185	-0.08702
0.71998	-0.14189	0.72084	-0.0856
0.71897	-0.14176	0.7198	-0.08429
0.71797	-0.14006	0.71883	-0.083
0.71698	-0.14017	0.71783	-0.08178
0.71596	-0.13844	0.71685	-0.08065
0.71493	-0.13794	0.71586	-0.07947
0.71397	-0.13791	0.71483	-0.07843
0.71297	-0.13502	0.71384	-0.07738
0.71192	-0.1361	0.71285	-0.07633
0.71096	-0.13375	0.71183	-0.07535
0.70996	-0.1335	0.71085	-0.07445
0.70899	-0.13233	0.70984	-0.07354
0.70799	-0.13155	0.70882	-0.07259
0.70697	-0.13155	0.70782	-0.07173
0.70594	-0.13059	0.70687	-0.07093
0.70496	-0.12937	0.70581	-0.07014
0.70398	-0.12748	0.7049	-0.06932
0.70296	-0.12749	0.70385	-0.06851
0.702	-0.12664	0.70285	-0.06775
0.70102	-0.12408	0.70188	-0.06701
0.69998	-0.12503	0.70083	-0.0663
0.69896	-0.12298	0.69986	-0.06566
0.69799	-0.12219	0.69887	-0.06502
0.69697	-0.12216	0.69788	-0.06428
0.69596	-0.12031	0.69684	-0.06364
0.69497	-0.12065	0.69581	-0.06307
0.69396	-0.11789	0.69483	-0.06267
0.69299	-0.11846	0.69385	-0.0622
0.69198	-0.11693	0.69284	-0.0616
0.69097	-0.11641	0.69186	-0.06104
0.68997	-0.11587	0.69084	-0.06054
0.68897	-0.11263	0.68985	-0.06003
0.68798	-0.11387	0.68885	-0.05976
0.68702	-0.11248	0.68783	-0.05905
0.68599	-0.1118	0.6869	-0.05871
0.68496	-0.11126	0.68585	-0.0582
0.68401	-0.10917	0.68484	-0.05782
0.68295	-0.1098	0.68382	-0.05742
0.68199	-0.10737	0.68284	-0.05706
0.68098	-0.10789	0.68186	-0.05673
0.67999	-0.10686	0.68088	-0.05632
0.67895	-0.1048	0.67982	-0.0559
0.67802	-0.10553	0.67888	-0.05555
0.67698	-0.10312	0.67783	-0.05524
0.67596	-0.10379	0.67688	-0.05487
0.67498	-0.10182	0.67585	-0.05456
0.674	-0.10091	0.67487	-0.0542
0.67299	-0.10021	0.67386	-0.05381
0.67197	-0.09831	0.67285	-0.05348
0.671	-0.09932	0.67187	-0.05316
0.66994	-0.09708	0.67085	-0.05279
0.66902	-0.09631	0.66986	-0.0525
0.66801	-0.09572	0.66886	-0.05226
0.66701	-0.0943	0.66788	-0.05188
0.66602	-0.0949	0.66686	-0.05165
0.66496	-0.09207	0.66587	-0.05139
0.664	-0.09316	0.66486	-0.05108
0.66299	-0.09057	0.66385	-0.05081
0.66202	-0.0908	0.66284	-0.05053
0.66097	-0.09031	0.66185	-0.05028
0.65999	-0.08848	0.66087	-0.04999
0.65901	-0.08894	0.65986	-0.04974
0.658	-0.08601	0.65882	-0.04949
0.65703	-0.08729	0.65786	-0.04921
0.65598	-0.08603	0.65691	-0.04892
0.655	-0.08563	0.65585	-0.0486
0.65396	-0.08536	0.65485	-0.04835
0.65297	-0.08275	0.65387	-0.04806
0.65198	-0.08411	0.65288	-0.04786
0.65102	-0.08262	0.65187	-0.04761
0.64998	-0.08292	0.65086	-0.04733
0.64903	-0.08149	0.64986	-0.04714
0.648	-0.08056	0.64889	-0.04693
0.64703	-0.08077	0.64786	-0.04679
0.64598	-0.07849	0.64687	-0.04668
0.64502	-0.07928	0.64588	-0.04636
0.64401	-0.07753	0.64484	-0.04616
0.643	-0.07697	0.64382	-0.04597
0.64202	-0.07699	0.64283	-0.04572
0.64103	-0.07573	0.64188	-0.0456
0.64001	-0.07592	0.64085	-0.04542
0.63901	-0.0746	0.63989	-0.04524
0.63801	-0.07473	0.63891	-0.045
0.63699	-0.07372	0.63784	-0.04477
0.63602	-0.07336	0.63629	-0.0445
0.63504	-0.07285	0.63527	-0.04432
0.63399	-0.07107	0.63425	-0.04418
0.63299	-0.07177	0.63325	-0.04394
0.63201	-0.07029	0.63226	-0.04372
0.631	-0.07055	0.63127	-0.0436
0.62996	-0.06995	0.63024	-0.0434
0.62898	-0.06927	0.62923	-0.04326
0.62802	-0.06902	0.62829	-0.04305
0.62703	-0.06767	0.6273	-0.04287
0.62598	-0.06828	0.62624	-0.0428
0.625	-0.06691	0.62525	-0.04273
0.62405	-0.06779	0.62427	-0.04258
0.623	-0.06688	0.62327	-0.04239
0.62202	-0.0658	0.62226	-0.04224
0.62102	-0.06616	0.62126	-0.04207
0.62001	-0.06466	0.62025	-0.04197
0.61898	-0.06606	0.61924	-0.04184
0.61801	-0.0645	0.61826	-0.04168
0.61703	-0.06429	0.61727	-0.04161
0.61598	-0.06458	0.61623	-0.04144
0.61502	-0.0631	0.61526	-0.04131
0.61402	-0.06344	0.61425	-0.04115
0.61303	-0.06253	0.61325	-0.04105
0.61201	-0.06262	0.61225	-0.0409
0.611	-0.06182	0.61131	-0.04077
0.61002	-0.06125	0.61029	-0.04067
0.60896	-0.06143	0.60929	-0.04053
0.60787	-0.06038	0.60817	-0.04048
0.60688	-0.06102	0.60714	-0.04028
0.60593	-0.06003	0.60612	-0.04019
0.60493	-0.06006	0.6051	-0.0401
0.60389	-0.05962	0.60412	-0.0399
0.60288	-0.05924	0.60317	-0.03977
0.60192	-0.05936	0.60215	-0.03962
0.60093	-0.05876	0.60118	-0.03953
0.59991	-0.05878	0.60017	-0.03943
0.59886	-0.05835	0.59917	-0.03942
0.59788	-0.05817	0.59812	-0.03939
0.59688	-0.05797	0.59718	-0.03916
0.59591	-0.05704	0.59613	-0.03902
0.5949	-0.05778	0.59514	-0.03891
0.59387	-0.05675	0.59414	-0.0388
0.59288	-0.05708	0.59315	-0.03878
0.5919	-0.0567	0.59214	-0.03878
0.59086	-0.05664	0.59114	-0.03871
0.58987	-0.05633	0.59012	-0.03858
0.58887	-0.05552	0.58915	-0.0385
0.58793	-0.05639	0.58813	-0.03835
0.5869	-0.05588	0.58714	-0.03825
0.5859	-0.05602	0.58615	-0.03818
0.5849	-0.05556	0.58519	-0.03812
0.58392	-0.0553	0.5842	-0.03803
0.58291	-0.05541	0.58312	-0.03796
0.58186	-0.05473	0.58213	-0.03788
0.58088	-0.05533	0.58118	-0.03781
0.57986	-0.05461	0.58015	-0.03772
0.57891	-0.05483	0.57915	-0.03771
0.57788	-0.05467	0.57812	-0.03768
0.5769	-0.05404	0.57711	-0.03762
0.5759	-0.05464	0.57621	-0.03759
0.57485	-0.05412	0.57512	-0.0375
0.57392	-0.05412	0.57417	-0.03742
0.57288	-0.05394	0.57316	-0.03737
0.57192	-0.05381	0.57217	-0.03737
0.57089	-0.05387	0.57113	-0.0373
0.5699	-0.05349	0.57012	-0.0372
0.56889	-0.05387	0.56916	-0.03715
0.5679	-0.05308	0.56816	-0.03708
0.56688	-0.05348	0.56718	-0.03703
0.56592	-0.05334	0.56615	-0.03701
0.56492	-0.05296	0.56512	-0.03696
0.56392	-0.05307	0.56416	-0.03691
0.56292	-0.05204	0.56315	-0.03683
0.56191	-0.05334	0.56217	-0.03679
0.56089	-0.05244	0.56112	-0.03683
0.55987	-0.05243	0.56016	-0.03668
0.55892	-0.05241	0.55912	-0.03664
0.55793	-0.05205	0.5582	-0.03661
0.55691	-0.05218	0.55718	-0.03661
0.55588	-0.05191	0.55613	-0.03656
0.55491	-0.05215	0.55514	-0.03654
0.55389	-0.05181	0.55418	-0.03655
0.55293	-0.05187	0.55314	-0.03648
0.55185	-0.05164	0.55214	-0.03649
0.55082	-0.05167	0.55113	-0.03647
0.54991	-0.05177	0.55019	-0.03644
0.5489	-0.05163	0.54917	-0.03645
0.54791	-0.0519	0.54819	-0.03637
0.54692	-0.05155	0.54712	-0.03639
0.54592	-0.05171	0.54615	-0.03636
0.54491	-0.05166	0.54517	-0.0364
0.5439	-0.05131	0.54414	-0.03632
0.5429	-0.05161	0.54317	-0.03634
0.54193	-0.05153	0.54216	-0.03628
0.54087	-0.05172	0.54116	-0.03625
0.53988	-0.05156	0.54012	-0.0362
0.53892	-0.05138	0.53913	-0.0362
0.53791	-0.05145	0.53815	-0.03618
0.5369	-0.0511	0.53717	-0.03618
0.53592	-0.05157	0.53615	-0.0362
0.5349	-0.05131	0.53515	-0.03622
0.53394	-0.05127	0.53416	-0.0362
0.53289	-0.0515	0.53311	-0.03626
0.53191	-0.05115	0.53218	-0.03622
0.53089	-0.05127	0.53116	-0.03626
0.52988	-0.05126	0.53011	-0.03622
0.52888	-0.05127	0.52916	-0.03624
0.52787	-0.05123	0.52815	-0.03623
0.52691	-0.05121	0.5272	-0.03619
0.52594	-0.05152	0.52613	-0.03616
0.52491	-0.05142	0.52518	-0.03611
0.52396	-0.05139	0.52417	-0.0361
0.52292	-0.05165	0.52317	-0.03612
0.52192	-0.05156	0.52218	-0.03615
0.52096	-0.05152	0.52117	-0.03618
0.51991	-0.05162	0.52019	-0.03617
0.51893	-0.05153	0.51925	-0.03625
0.51791	-0.05149	0.51815	-0.03628
0.51693	-0.05179	0.51717	-0.03632
0.51588	-0.05157	0.51621	-0.03629
0.51488	-0.05166	0.51516	-0.03632
0.5139	-0.05176	0.51414	-0.03632
0.51288	-0.05168	0.51316	-0.03632
0.51189	-0.05201	0.51217	-0.03634
0.51093	-0.05194	0.51114	-0.03636
0.50991	-0.05235	0.51022	-0.03642
0.50892	-0.05233	0.50916	-0.03648
0.50795	-0.05233	0.50815	-0.03643
0.50688	-0.05248	0.50717	-0.03645
0.50594	-0.05249	0.50621	-0.03647
0.50491	-0.05261	0.50519	-0.03654
0.50394	-0.0528	0.50418	-0.0365
0.50292	-0.05249	0.50322	-0.03651
0.50192	-0.05282	0.50221	-0.03651
0.50093	-0.05285	0.50115	-0.03656
0.49992	-0.05284	0.50018	-0.03661
0.49894	-0.05301	0.49918	-0.03662
0.49791	-0.05291	0.49819	-0.03666
0.49695	-0.05332	0.49716	-0.03667
0.49595	-0.05304	0.49621	-0.03672
0.4949	-0.05375	0.49518	-0.03671
0.49393	-0.05369	0.49417	-0.03684
0.49293	-0.0537	0.49316	-0.03682
0.49192	-0.05365	0.49219	-0.03683
0.49091	-0.05356	0.4912	-0.03687
0.48995	-0.05397	0.49016	-0.0369
0.48893	-0.05388	0.48917	-0.03697
0.48792	-0.05438	0.4882	-0.037
0.48693	-0.05419	0.48718	-0.03709
0.48592	-0.05412	0.48621	-0.03704
0.48489	-0.05438	0.48517	-0.03704
0.48394	-0.05433	0.48421	-0.03715
0.48292	-0.05455	0.48319	-0.03719
0.48195	-0.05488	0.48222	-0.03726
0.48093	-0.05441	0.48123	-0.03733
0.47992	-0.05522	0.48019	-0.03739
0.47891	-0.05491	0.47922	-0.03751
0.47795	-0.05537	0.47813	-0.03752
0.47692	-0.05532	0.47715	-0.03754
0.47594	-0.05537	0.47615	-0.03759
0.47486	-0.05557	0.47518	-0.0377
0.47393	-0.05555	0.47417	-0.03777
0.47293	-0.05603	0.47319	-0.03786
0.47191	-0.05591	0.47219	-0.03793
0.47093	-0.05662	0.47122	-0.03799
0.47001	-0.05681	0.4702	-0.03803
0.46893	-0.05699	0.46921	-0.03802
0.4679	-0.05684	0.46818	-0.03816
0.46696	-0.05695	0.46721	-0.03824
0.46595	-0.05739	0.46615	-0.03827
0.46493	-0.05746	0.46519	-0.03832
0.46388	-0.05764	0.46419	-0.03833
0.46298	-0.0578	0.46317	-0.03841
0.46194	-0.05791	0.46222	-0.0385
0.46094	-0.0582	0.46118	-0.03859
0.45993	-0.0584	0.46017	-0.03869
0.45895	-0.05898	0.45917	-0.03871
0.45791	-0.05884	0.45823	-0.03883
0.45696	-0.05886	0.45718	-0.03888
0.45594	-0.05923	0.45623	-0.03906
0.45494	-0.05952	0.45519	-0.0391
0.45395	-0.05983	0.4542	-0.03919
0.45296	-0.05984	0.45317	-0.03926
0.45194	-0.06033	0.45221	-0.03938
0.45093	-0.06056	0.45123	-0.03959
0.44989	-0.06058	0.45019	-0.03958
0.44893	-0.06113	0.4492	-0.03965
0.44791	-0.06111	0.44818	-0.0397
0.44692	-0.06163	0.44724	-0.0398
0.44592	-0.06172	0.44624	-0.03984
0.44497	-0.06219	0.4452	-0.03994
0.44395	-0.06223	0.44422	-0.04005
0.44293	-0.06249	0.44318	-0.04016
0.44194	-0.06317	0.44221	-0.04032
0.44093	-0.0632	0.4412	-0.04037
0.43994	-0.06364	0.4402	-0.04057
0.43896	-0.06376	0.43921	-0.04062
0.43792	-0.06396	0.43821	-0.04073
0.43695	-0.06429	0.43718	-0.04075
0.43596	-0.06441	0.43622	-0.04088
0.43498	-0.06509	0.43519	-0.041
0.43397	-0.06535	0.43423	-0.04106
0.43299	-0.0653	0.43322	-0.04127
0.43195	-0.06601	0.43219	-0.04133
0.43093	-0.06632	0.43121	-0.04147
0.42997	-0.06683	0.43023	-0.04155
0.42895	-0.06693	0.42918	-0.04171
0.42794	-0.06759	0.42822	-0.04182
0.42693	-0.06766	0.42723	-0.04193
0.42599	-0.06785	0.42622	-0.04206
0.42494	-0.06831	0.42519	-0.04216
0.42396	-0.06854	0.42421	-0.04225
0.42294	-0.06922	0.42319	-0.04243
0.42195	-0.06943	0.42222	-0.04257
0.42096	-0.06981	0.42123	-0.04273
0.41995	-0.07011	0.42022	-0.04279
0.41897	-0.07033	0.41918	-0.04301
0.41795	-0.07094	0.4182	-0.04305
0.41697	-0.07122	0.41718	-0.0432
0.41592	-0.07177	0.4162	-0.0434
0.41491	-0.07204	0.41517	-0.04346
0.41394	-0.07245	0.4142	-0.04366
0.41301	-0.07297	0.41322	-0.04377
0.41196	-0.07335	0.41226	-0.04393
0.411	-0.07386	0.41117	-0.04404
0.40996	-0.07432	0.41023	-0.04421
0.40896	-0.07451	0.40924	-0.04443
0.40794	-0.07508	0.40822	-0.04456
0.40697	-0.07556	0.40722	-0.04474
0.40599	-0.07598	0.40621	-0.04484
0.40497	-0.07644	0.40519	-0.04504
0.40396	-0.07695	0.40421	-0.04518
0.40296	-0.07741	0.40319	-0.04539
0.4019	-0.07745	0.40221	-0.04556
0.40093	-0.07813	0.4012	-0.04574
0.40007	-0.07845	0.4002	-0.04589
0.39977	-0.0784	0.39978	-0.04591

## Sheet: Supplementary Figure 8
Ag-NPs		Oleylamine		TMAH
ppm (x)	Intensity [arb. unit] (y)	ppm (x)	Intensity [arb. unit] (y)	ppm (x)	Intensity [arb. unit] (y)
8.00047	-17.1116	8.00037	0.00202	8.00049	1.117
8.00023	-17.1063	8.00012	0.00292	8.00025	1.141
7.99998	-17.101	7.99988	0.00389	8.00001	1.146
7.99974	-17.0957	7.99963	0.00486	7.99976	1.151
7.99949	-17.0852	7.99939	0.00429	7.99952	1.153
7.99925	-17.0747	7.99915	0.00373	7.99927	1.15
7.999	-17.0642	7.9989	0.00316	7.99903	1.17
7.99876	-17.0537	7.99866	0.00259	7.99878	1.218
7.99851	-17.0431	7.99841	0.00337	7.99854	1.225
7.99827	-17.0325	7.99817	0.00415	7.99829	1.139
7.99802	-17.022	7.99792	0.00477	7.99805	1.027
7.99778	-17.0115	7.99768	0.00538	7.9978	1.005
7.99753	-17.0037	7.99743	0.00638	7.99756	1.073
7.99729	-16.9958	7.99719	0.00475	7.99731	1.12
7.99705	-16.988	7.99694	0.00294	7.99707	1.085
7.9968	-16.9802	7.9967	0.00378	7.99683	1.029
7.99656	-16.9723	7.99645	0.00599	7.99658	1.023
7.99631	-16.9644	7.99621	0.00556	7.99634	1.055
7.99607	-16.9564	7.99597	0.00332	7.99609	1.091
7.99582	-16.9483	7.99572	0.0024	7.99585	1.131
7.99558	-16.9411	7.99548	0.00346	7.9956	1.165
7.99533	-16.931	7.99523	0.0032	7.99536	1.154
7.99509	-16.9187	7.99499	0.00112	7.99511	1.082
7.99484	-16.9124	7.99474	-0.000952	7.99487	0.999
7.9946	-16.9112	7.9945	0.00112	7.99462	0.965
7.99435	-16.9039	7.99425	0.00319	7.99438	0.991
7.99411	-16.8908	7.99401	0.00262	7.99413	1.06
7.99387	-16.8776	7.99376	0.00204	7.99389	1.15
7.99362	-16.8709	7.99352	0.0037	7.99364	1.221
7.99338	-16.8671	7.99327	0.00536	7.9934	1.226
7.99313	-16.8594	7.99303	0.00569	7.99316	1.177
7.99289	-16.8458	7.99278	0.00603	7.99291	1.133
7.99264	-16.835	7.99254	0.00458	7.99267	1.119
7.9924	-16.8301	7.9923	0.00313	7.99242	1.101
7.99215	-16.8232	7.99205	0.00432	7.99218	1.073
7.99191	-16.8132	7.99181	0.00551	7.99193	1.077
7.99166	-16.8031	7.99156	0.00593	7.99169	1.115
7.99142	-16.793	7.99132	0.00635	7.99144	1.113
7.99117	-16.7827	7.99107	0.00545	7.9912	1.045
7.99093	-16.7724	7.99083	0.00455	7.99095	0.994
7.99069	-16.7621	7.99058	0.00608	7.99071	1.023
7.99044	-16.7518	7.99034	0.0076	7.99046	1.074
7.9902	-16.7416	7.99009	0.00473	7.99022	1.068
7.98995	-16.7313	7.98985	0.00186	7.98998	1.044
7.98971	-16.7185	7.9896	0.00204	7.98973	1.086
7.98946	-16.7057	7.98936	0.00222	7.98949	1.166
7.98922	-16.693	7.98912	0.0024	7.98924	1.186
7.98897	-16.6802	7.98887	0.00258	7.989	1.143
7.98873	-16.6675	7.98863	0.00218	7.98875	1.126
7.98848	-16.6547	7.98838	0.00179	7.98851	1.157
7.98824	-16.6422	7.98814	0.00139	7.98826	1.157
7.98799	-16.6296	7.98789	0.001	7.98802	1.1
7.98775	-16.6155	7.98765	0.00291	7.98777	1.057
7.9875	-16.6043	7.9874	0.00483	7.98753	1.075
7.98726	-16.5953	7.98716	0.00411	7.98728	1.105
7.98702	-16.5803	7.98691	0.00338	7.98704	1.1
7.98677	-16.5652	7.98667	0.0056	7.9868	1.096
7.98653	-16.5561	7.98642	0.00782	7.98655	1.132
7.98628	-16.545	7.98618	0.00728	7.98631	1.168
7.98604	-16.531	7.98593	0.00411	7.98606	1.15
7.98579	-16.5189	7.98569	0.00127	7.98582	1.103
7.98555	-16.5068	7.98545	0.00107	7.98557	1.087
7.9853	-16.4946	7.9852	0.00345	7.98533	1.097
7.98506	-16.4824	7.98496	0.00584	7.98508	1.086
7.98481	-16.4702	7.98471	0.00727	7.98484	1.041
7.98457	-16.4579	7.98447	0.00607	7.98459	0.991
7.98432	-16.4456	7.98422	0.00297	7.98435	0.958
7.98408	-16.4334	7.98398	0.0012	7.9841	0.951
7.98384	-16.4199	7.98373	0.00209	7.98386	0.994
7.98359	-16.4063	7.98349	0.00298	7.98361	1.081
7.98335	-16.3928	7.98324	0.00395	7.98337	1.149
7.9831	-16.3793	7.983	0.00492	7.98313	1.142
7.98286	-16.3658	7.98275	0.00628	7.98288	1.093
7.98261	-16.3523	7.98251	0.00763	7.98264	1.079
7.98237	-16.3388	7.98227	0.00635	7.98239	1.106
7.98212	-16.3252	7.98202	0.00507	7.98215	1.109
7.98188	-16.3117	7.98178	0.00428	7.9819	1.058
7.98163	-16.2982	7.98153	0.00349	7.98166	0.992
7.98139	-16.2847	7.98129	0.00534	7.98141	0.949
7.98114	-16.2712	7.98104	0.0072	7.98117	0.923
7.9809	-16.2576	7.9808	0.00771	7.98092	0.925
7.98066	-16.2441	7.98055	0.00823	7.98068	0.982
7.98041	-16.2305	7.98031	0.00627	7.98043	1.067
7.98017	-16.217	7.98006	0.00432	7.98019	1.09
7.97992	-16.2021	7.97982	0.0033	7.97995	1.012
7.97968	-16.1873	7.97957	0.00492	7.9797	0.92
7.97943	-16.1758	7.97933	0.00653	7.97946	0.909
7.97919	-16.1586	7.97909	0.00551	7.97921	0.954
7.97894	-16.1428	7.97884	0.00246	7.97897	0.975
7.9787	-16.1299	7.9786	-0.000601	7.97872	0.976
7.97845	-16.1167	7.97835	-0.000993	7.97848	1.025
7.97821	-16.1005	7.97811	0.00126	7.97823	1.126
7.97796	-16.0841	7.97786	0.00428	7.97799	1.198
7.97772	-16.0676	7.97762	0.00598	7.97774	1.203
7.97747	-16.051	7.97737	0.00587	7.9775	1.193
7.97723	-16.0344	7.97713	0.00576	7.97725	1.203
7.97699	-16.0233	7.97688	0.00442	7.97701	1.192
7.97674	-16.0123	7.97664	0.00177	7.97676	1.132
7.9765	-15.9951	7.97639	-0.000388	7.97652	1.081
7.97625	-15.9719	7.97615	9.3e-05	7.97628	1.1
7.97601	-15.9525	7.9759	0.00401	7.97603	1.148
7.97576	-15.9391	7.97566	0.00661	7.97579	1.147
7.97552	-15.9299	7.97542	0.00571	7.97554	1.103
7.97527	-15.9175	7.97517	0.00482	7.9753	1.086
7.97503	-15.9016	7.97493	0.00522	7.97505	1.116
7.97478	-15.8884	7.97468	0.00562	7.97481	1.138
7.97454	-15.8751	7.97444	0.00338	7.97456	1.129
7.97429	-15.859	7.97419	0.00114	7.97432	1.134
7.97405	-15.8411	7.97395	0.000931	7.97407	1.183
7.97381	-15.8232	7.9737	0.000725	7.97383	1.219
7.97356	-15.8051	7.97346	0.000519	7.97358	1.188
7.97332	-15.7871	7.97321	0.000313	7.97334	1.118
7.97307	-15.7727	7.97297	-0.000491	7.9731	1.086
7.97283	-15.7582	7.97272	-0.0013	7.97285	1.102
7.97258	-15.7416	7.97248	0.000539	7.97261	1.115
7.97234	-15.7189	7.97224	0.00237	7.97236	1.098
7.97209	-15.6956	7.97199	0.00355	7.97212	1.082
7.97185	-15.6782	7.97175	0.00472	7.97187	1.096
7.9716	-15.6669	7.9715	0.00326	7.97163	1.113
7.97136	-15.6557	7.97126	0.0018	7.97138	1.102
7.97111	-15.6389	7.97101	0.00245	7.97114	1.078
7.97087	-15.6221	7.97077	0.0031	7.97089	1.071
7.97062	-15.6053	7.97052	0.00376	7.97065	1.059
7.97038	-15.5884	7.97028	0.00441	7.9704	1.003
7.97014	-15.5727	7.97003	0.00424	7.97016	0.925
7.96989	-15.5568	7.96979	0.00406	7.96992	0.908
7.96965	-15.5411	7.96954	0.00389	7.96967	0.986
7.9694	-15.5253	7.9693	0.00372	7.96943	1.095
7.96916	-15.5095	7.96906	0.00345	7.96918	1.153
7.96891	-15.4937	7.96881	0.00318	7.96894	1.149
7.96867	-15.4774	7.96857	0.00291	7.96869	1.122
7.96842	-15.4612	7.96832	0.00264	7.96845	1.086
7.96818	-15.4459	7.96808	0.00303	7.9682	1.03
7.96793	-15.4246	7.96783	0.00343	7.96796	0.981
7.96769	-15.4033	7.96759	0.00382	7.96771	0.986
7.96744	-15.3879	7.96734	0.00421	7.96747	1.042
7.9672	-15.3748	7.9671	0.00441	7.96722	1.088
7.96696	-15.3617	7.96685	0.00461	7.96698	1.092
7.96671	-15.349	7.96661	0.00482	7.96673	1.078
7.96647	-15.3362	7.96636	0.00503	7.96649	1.059
7.96622	-15.3168	7.96612	0.00507	7.96625	1.01
7.96598	-15.2974	7.96587	0.00511	7.966	0.937
7.96573	-15.2779	7.96563	0.00515	7.96576	0.918
7.96549	-15.2585	7.96539	0.00519	7.96551	1.007
7.96524	-15.2449	7.96514	0.00481	7.96527	1.14
7.965	-15.2315	7.9649	0.00444	7.96502	1.193
7.96475	-15.218	7.96465	0.0067	7.96478	1.139
7.96451	-15.2045	7.96441	0.00897	7.96453	1.069
7.96426	-15.1872	7.96416	0.00837	7.96429	1.066
7.96402	-15.17	7.96392	0.00778	7.96404	1.112
7.96378	-15.1527	7.96367	0.00719	7.9638	1.144
7.96353	-15.1354	7.96343	0.0066	7.96355	1.144
7.96329	-15.1182	7.96318	0.00553	7.96331	1.149
7.96304	-15.1008	7.96294	0.00446	7.96307	1.178
7.9628	-15.0838	7.96269	0.00595	7.96282	1.2
7.96255	-15.0667	7.96245	0.00744	7.96258	1.174
7.96231	-15.0534	7.96221	0.00703	7.96233	1.107
7.96206	-15.043	7.96196	0.0053	7.96209	1.054
7.96182	-15.0342	7.96172	0.00531	7.96184	1.061
7.96157	-15.0196	7.96147	0.00795	7.9616	1.107
7.96133	-14.9984	7.96123	0.0101	7.96135	1.133
7.96108	-14.9771	7.96098	0.00962	7.96111	1.115
7.96084	-14.9576	7.96074	0.00741	7.96086	1.09
7.96059	-14.935	7.96049	0.00652	7.96062	1.1
7.96035	-14.9172	7.96025	0.00587	7.96037	1.142
7.96011	-14.9055	7.96	0.00522	7.96013	1.185
7.95986	-14.8901	7.95976	0.00507	7.95989	1.219
7.95962	-14.8748	7.95951	0.00624	7.95964	1.245
7.95937	-14.8567	7.95927	0.00748	7.9594	1.251
7.95913	-14.8388	7.95902	0.00609	7.95915	1.215
7.95888	-14.8209	7.95878	0.00215	7.95891	1.15
7.95864	-14.8029	7.95854	0.000842	7.95866	1.099
7.95839	-14.7853	7.95829	0.00283	7.95842	1.087
7.95815	-14.7676	7.95805	0.00482	7.95817	1.105
7.9579	-14.7498	7.9578	0.00434	7.95793	1.133
7.95766	-14.7321	7.95756	0.00386	7.95768	1.158
7.95741	-14.72	7.95731	0.00546	7.95744	1.152
7.95717	-14.7078	7.95707	0.00706	7.95719	1.092
7.95693	-14.6898	7.95682	0.00734	7.95695	1.003
7.95668	-14.6658	7.95658	0.00763	7.9567	0.959
7.95644	-14.6445	7.95633	0.00621	7.95646	1.002
7.95619	-14.6331	7.95609	0.00479	7.95622	1.089
7.95595	-14.6251	7.95584	0.00468	7.95597	1.134
7.9557	-14.6111	7.9556	0.00459	7.95573	1.115
7.95546	-14.5885	7.95536	0.00499	7.95548	1.09
7.95521	-14.566	7.95511	0.00538	7.95524	1.113
7.95497	-14.553	7.95487	0.00578	7.95499	1.155
7.95472	-14.54	7.95462	0.00619	7.95475	1.15
7.95448	-14.5268	7.95438	0.00634	7.9545	1.103
7.95423	-14.5137	7.95413	0.00649	7.95426	1.093
7.95399	-14.5001	7.95389	0.00664	7.95401	1.155
7.95375	-14.4865	7.95364	0.0068	7.95377	1.217
7.9535	-14.4714	7.9534	0.00723	7.95352	1.188
7.95326	-14.4503	7.95315	0.00766	7.95328	1.09
7.95301	-14.4291	7.95291	0.00808	7.95304	1.038
7.95277	-14.414	7.95266	0.00852	7.95279	1.082
7.95252	-14.3982	7.95242	0.00864	7.95255	1.149
7.95228	-14.3825	7.95218	0.00877	7.9523	1.154
7.95203	-14.3671	7.95193	0.0067	7.95206	1.117
7.95179	-14.3517	7.95169	0.00463	7.95181	1.118
7.95154	-14.3362	7.95144	0.004	7.95157	1.174
7.9513	-14.3209	7.9512	0.00338	7.95132	1.212
7.95105	-14.3055	7.95095	0.00276	7.95108	1.179
7.95081	-14.29	7.95071	0.00214	7.95083	1.111
7.95056	-14.2756	7.95046	0.00308	7.95059	1.08
7.95032	-14.2612	7.95022	0.00403	7.95034	1.11
7.95008	-14.2466	7.94997	0.00365	7.9501	1.156
7.94983	-14.2322	7.94973	0.00328	7.94986	1.179
7.94959	-14.2147	7.94948	0.00367	7.94961	1.189
7.94934	-14.1973	7.94924	0.00406	7.94937	1.218
7.9491	-14.1799	7.94899	0.00226	7.94912	1.265
7.94885	-14.1624	7.94875	0.000457	7.94888	1.296
7.94861	-14.1512	7.94851	7.9e-05	7.94863	1.287
7.94836	-14.1401	7.94826	-0.000299	7.94839	1.255
7.94812	-14.129	7.94802	0.000642	7.94814	1.23
7.94787	-14.1178	7.94777	0.00159	7.9479	1.222
7.94763	-14.1007	7.94753	0.00218	7.94765	1.233
7.94738	-14.0836	7.94728	0.00276	7.94741	1.273
7.94714	-14.0665	7.94704	0.00202	7.94716	1.327
7.9469	-14.0494	7.94679	0.0013	7.94692	1.332
7.94665	-14.0354	7.94655	0.000587	7.94667	1.235
7.94641	-14.0215	7.9463	-0.00012	7.94643	1.083
7.94616	-14.0075	7.94606	-0.000828	7.94619	0.992
7.94592	-13.9937	7.94581	-0.00153	7.94594	1.022
7.94567	-13.9796	7.94557	0.00114	7.9457	1.103
7.94543	-13.9658	7.94533	0.00381	7.94545	1.134
7.94518	-13.9518	7.94508	0.00428	7.94521	1.093
7.94494	-13.9378	7.94484	0.00476	7.94496	1.042
7.94469	-13.9232	7.94459	0.00383	7.94472	1.029
7.94445	-13.9085	7.94435	0.0029	7.94447	1.049
7.9442	-13.8902	7.9441	0.0033	7.94423	1.078
7.94396	-13.8778	7.94386	0.00369	7.94398	1.11
7.94371	-13.8681	7.94361	0.00231	7.94374	1.148
7.94347	-13.8524	7.94337	0.000945	7.94349	1.181
7.94323	-13.8345	7.94312	0.000897	7.94325	1.19
7.94298	-13.8167	7.94288	0.000849	7.94301	1.161
7.94274	-13.8057	7.94263	0.000718	7.94276	1.115
7.94249	-13.7947	7.94239	0.000587	7.94252	1.099
7.94225	-13.7759	7.94215	0.000457	7.94227	1.136
7.942	-13.754	7.9419	0.000326	7.94203	1.193
7.94176	-13.736	7.94166	0.00117	7.94178	1.207
7.94151	-13.7239	7.94141	0.00202	7.94154	1.164
7.94127	-13.712	7.94117	0.00154	7.94129	1.11
7.94102	-13.6941	7.94092	0.00108	7.94105	1.086
7.94078	-13.6725	7.94068	0.00104	7.9408	1.088
7.94053	-13.6569	7.94043	0.00101	7.94056	1.091
7.94029	-13.6475	7.94019	-0.00122	7.94031	1.094
7.94005	-13.638	7.93994	-0.00345	7.94007	1.102
7.9398	-13.6234	7.9397	-0.00222	7.93982	1.108
7.93956	-13.6087	7.93945	-0.000986	7.93958	1.104
7.93931	-13.5941	7.93921	0.000244	7.93934	1.1
7.93907	-13.5794	7.93896	0.00148	7.93909	1.103
7.93882	-13.5655	7.93872	0.00208	7.93885	1.1
7.93858	-13.5516	7.93848	0.00268	7.9386	1.083
7.93833	-13.5377	7.93823	0.00108	7.93836	1.071
7.93809	-13.5238	7.93799	-0.000512	7.93811	1.087
7.93784	-13.5159	7.93774	0.000684	7.93787	1.131
7.9376	-13.5079	7.9375	0.00188	7.93762	1.176
7.93735	-13.5	7.93725	-3e-06	7.93738	1.196
7.93711	-13.492	7.93701	-0.00189	7.93713	1.178
7.93687	-13.4863	7.93676	-0.00289	7.93689	1.136
7.93662	-13.4805	7.93652	-0.00389	7.93664	1.11
7.93638	-13.4748	7.93627	-0.0027	7.9364	1.132
7.93613	-13.4691	7.93603	-0.0015	7.93616	1.184
7.93589	-13.4634	7.93578	-0.000375	7.93591	1.222
7.93564	-13.4578	7.93554	0.000752	7.93567	1.236
7.9354	-13.452	7.9353	-0.00032	7.93542	1.252
7.93515	-13.4463	7.93505	-0.00139	7.93518	1.27
7.93491	-13.441	7.93481	-0.00128	7.93493	1.254
7.93466	-13.4355	7.93456	-0.00117	7.93469	1.19
7.93442	-13.4302	7.93432	-0.00106	7.93444	1.119
7.93417	-13.4249	7.93407	-0.000945	7.9342	1.072
7.93393	-13.4196	7.93383	0.000952	7.93395	1.034
7.93368	-13.4142	7.93358	0.00286	7.93371	0.99
7.93344	-13.4089	7.93334	0.00167	7.93346	0.965
7.9332	-13.4035	7.93309	0.000498	7.93322	0.979
7.93295	-13.395	7.93285	0.00113	7.93298	1.006
7.93271	-13.3866	7.9326	0.00177	7.93273	1.017
7.93246	-13.3781	7.93236	0.00108	7.93249	1.026
7.93222	-13.3696	7.93212	0.000402	7.93224	1.05
7.93197	-13.3612	7.93187	0.000553	7.932	1.067
7.93173	-13.3527	7.93163	0.000711	7.93175	1.055
7.93148	-13.3442	7.93138	0.000862	7.93151	1.046
7.93124	-13.3358	7.93114	0.00102	7.93126	1.077
7.93099	-13.3287	7.93089	0.000429	7.93102	1.126
7.93075	-13.3218	7.93065	-0.000155	7.93077	1.143
7.9305	-13.3148	7.9304	-0.000739	7.93053	1.126
7.93026	-13.3078	7.93016	-0.00132	7.93028	1.115
7.93002	-13.3009	7.92991	-0.00199	7.93004	1.118
7.92977	-13.2938	7.92967	-0.00265	7.92979	1.105
7.92953	-13.2869	7.92942	-0.00331	7.92955	1.076
7.92928	-13.2798	7.92918	-0.00397	7.92931	1.064
7.92904	-13.2762	7.92893	-0.000787	7.92906	1.078
7.92879	-13.2726	7.92869	0.0024	7.92882	1.08
7.92855	-13.2687	7.92845	0.00251	7.92857	1.048
7.9283	-13.2649	7.9282	0.00262	7.92833	1.016
7.92806	-13.2631	7.92796	0.00123	7.92808	1.027
7.92781	-13.2583	7.92771	-0.000161	7.92784	1.082
7.92757	-13.2517	7.92747	0.000649	7.92759	1.144
7.92732	-13.251	7.92722	0.00146	7.92735	1.179
7.92708	-13.246	7.92698	1e-05	7.9271	1.177
7.92684	-13.238	7.92673	-0.00143	7.92686	1.158
7.92659	-13.2321	7.92649	-0.00156	7.92661	1.159
7.92635	-13.2261	7.92624	-0.00168	7.92637	1.188
7.9261	-13.2206	7.926	-3.8e-05	7.92613	1.204
7.92586	-13.2151	7.92575	0.00161	7.92588	1.167
7.92561	-13.2095	7.92551	0.00194	7.92564	1.093
7.92537	-13.204	7.92527	0.00227	7.92539	1.039
7.92512	-13.196	7.92502	0.00232	7.92515	1.033
7.92488	-13.1881	7.92478	0.00237	7.9249	1.047
7.92463	-13.1864	7.92453	0.00243	7.92466	1.055
7.92439	-13.1905	7.92429	0.00248	7.92441	1.07
7.92414	-13.1895	7.92404	0.0018	7.92417	1.109
7.9239	-13.1826	7.9238	0.00113	7.92392	1.148
7.92365	-13.1757	7.92355	0.000457	7.92368	1.144
7.92341	-13.1749	7.92331	-0.000216	7.92343	1.097
7.92317	-13.1729	7.92306	0.00108	7.92319	1.06
7.92292	-13.1678	7.92282	0.00239	7.92295	1.083
7.92268	-13.1631	7.92257	0.00237	7.9227	1.148
7.92243	-13.1614	7.92233	0.00236	7.92246	1.189
7.92219	-13.1579	7.92208	0.00067	7.92221	1.17
7.92194	-13.1543	7.92184	-0.00102	7.92197	1.122
7.9217	-13.1509	7.9216	-0.00208	7.92172	1.102
7.92145	-13.1475	7.92135	-0.000498	7.92148	1.12
7.92121	-13.1464	7.92111	0.00204	7.92123	1.139
7.92096	-13.1451	7.92086	0.00327	7.92099	1.132
7.92072	-13.1459	7.92062	0.0032	7.92074	1.111
7.92047	-13.1437	7.92037	0.00313	7.9205	1.106
7.92023	-13.1399	7.92013	0.00496	7.92025	1.134
7.91999	-13.142	7.91988	0.00679	7.92001	1.182
7.91974	-13.1406	7.91964	0.00554	7.91976	1.216
7.9195	-13.1392	7.91939	0.00428	7.91952	1.195
7.91925	-13.1407	7.91915	0.00463	7.91928	1.125
7.91901	-13.142	7.9189	0.00497	7.91903	1.07
7.91876	-13.1439	7.91866	0.00532	7.91879	1.081
7.91852	-13.1456	7.91842	0.00567	7.91854	1.123
7.91827	-13.1444	7.91817	0.0052	7.9183	1.128
7.91803	-13.1491	7.91793	0.00473	7.91805	1.101
7.91778	-13.1539	7.91768	0.00426	7.91781	1.106
7.91754	-13.1528	7.91744	0.0038	7.91756	1.159
7.91729	-13.1478	7.91719	0.00333	7.91732	1.198
7.91705	-13.146	7.91695	0.00286	7.91707	1.193
7.9168	-13.1516	7.9167	0.0024	7.91683	1.191
7.91656	-13.1572	7.91646	0.00193	7.91658	1.223
7.91632	-13.1611	7.91621	0.00187	7.91634	1.229
7.91607	-13.159	7.91597	0.00182	7.9161	1.152
7.91583	-13.157	7.91572	0.00176	7.91585	1.046
7.91558	-13.1609	7.91548	0.00171	7.91561	1.009
7.91534	-13.165	7.91524	0.00165	7.91536	1.057
7.91509	-13.1691	7.91499	0.0016	7.91512	1.123
7.91485	-13.1735	7.91475	0.00154	7.91487	1.156
7.9146	-13.178	7.9145	0.0015	7.91463	1.149
7.91436	-13.1825	7.91426	0.00158	7.91438	1.104
7.91411	-13.1869	7.91401	0.00168	7.91414	1.021
7.91387	-13.1914	7.91377	0.00178	7.91389	0.939
7.91362	-13.1959	7.91352	0.00187	7.91365	0.912
7.91338	-13.201	7.91328	0.0032	7.9134	0.945
7.91314	-13.2062	7.91303	0.00453	7.91316	0.995
7.91289	-13.2112	7.91279	0.00367	7.91292	1.027
7.91265	-13.2162	7.91254	0.0028	7.91267	1.034
7.9124	-13.2202	7.9123	0.00251	7.91243	1.021
7.91216	-13.2213	7.91205	0.00222	7.91218	0.997
7.91191	-13.2207	7.91181	0.00193	7.91194	0.987
7.91167	-13.2261	7.91157	0.00164	7.91169	1.016
7.91142	-13.233	7.91132	0.00187	7.91145	1.066
7.91118	-13.2398	7.91108	0.0021	7.9112	1.105
7.91093	-13.247	7.91083	0.00233	7.91096	1.127
7.91069	-13.2542	7.91059	0.00257	7.91071	1.15
7.91044	-13.2555	7.91034	0.00128	7.91047	1.167
7.9102	-13.2568	7.9101	-1e-05	7.91022	1.144
7.90996	-13.2582	7.90985	-0.0013	7.90998	1.078
7.90971	-13.2597	7.90961	-0.00258	7.90973	1.013
7.90947	-13.2676	7.90936	-0.00101	7.90949	1.002
7.90922	-13.2787	7.90912	0.00056	7.90925	1.062
7.90898	-13.2917	7.90887	0.000814	7.909	1.157
7.90873	-13.2988	7.90863	0.00107	7.90876	1.22
7.90849	-13.3061	7.90839	-0.000388	7.90851	1.201
7.90824	-13.3193	7.90814	-0.00184	7.90827	1.115
7.908	-13.3289	7.9079	-0.00109	7.90802	1.043
7.90775	-13.3384	7.90765	-0.00034	7.90778	1.049
7.90751	-13.3458	7.90741	-0.000258	7.90753	1.109
7.90726	-13.3533	7.90716	-0.000168	7.90729	1.149
7.90702	-13.3607	7.90692	-7.9e-05	7.90704	1.14
7.90677	-13.3682	7.90667	1e-05	7.9068	1.128
7.90653	-13.3787	7.90643	7.9e-05	7.90655	1.158
7.90629	-13.3891	7.90618	0.000155	7.90631	1.211
7.90604	-13.3995	7.90594	0.00023	7.90607	1.226
7.9058	-13.41	7.90569	0.000306	7.90582	1.177
7.90555	-13.4213	7.90545	-0.000526	7.90558	1.101
7.90531	-13.4327	7.90521	-0.00136	7.90533	1.058
7.90506	-13.4441	7.90496	-0.00219	7.90509	1.062
7.90482	-13.4554	7.90472	-0.00302	7.90484	1.074
7.90457	-13.4611	7.90447	-0.00356	7.9046	1.06
7.90433	-13.4667	7.90423	-0.00409	7.90435	1.029
7.90408	-13.471	7.90398	-0.0017	7.90411	1.011
7.90384	-13.4783	7.90374	0.000684	7.90386	1.011
7.90359	-13.4886	7.90349	0.00175	7.90362	1.018
7.90335	-13.5049	7.90325	0.000175	7.90337	1.034
7.90311	-13.5214	7.903	-0.00148	7.90313	1.068
7.90286	-13.532	7.90276	-0.000498	7.90288	1.109
7.90262	-13.5433	7.90251	0.000883	7.90264	1.136
7.90237	-13.5546	7.90227	0.000945	7.9024	1.149
7.90213	-13.5655	7.90202	-0.000285	7.90215	1.147
7.90188	-13.5765	7.90178	-0.00151	7.90191	1.12
7.90164	-13.5886	7.90154	-0.000594	7.90166	1.076
7.90139	-13.6007	7.90129	0.000326	7.90142	1.066
7.90115	-13.6128	7.90105	-0.000931	7.90117	1.107
7.9009	-13.6249	7.9008	-0.0035	7.90093	1.129
7.90066	-13.6345	7.90056	-0.00429	7.90068	1.071
7.90041	-13.644	7.90031	-0.00244	7.90044	0.991
7.90017	-13.6499	7.90007	-0.000677	7.90019	0.998
7.89993	-13.6619	7.89982	-0.00154	7.89995	1.088
7.89968	-13.6746	7.89958	-0.00374	7.8997	1.149
7.89944	-13.6844	7.89933	-0.00592	7.89946	1.127
7.89919	-13.6945	7.89909	-0.00608	7.89922	1.082
7.89895	-13.7076	7.89884	-0.00623	7.89897	1.059
7.8987	-13.7218	7.8986	-0.00521	7.89873	1.028
7.89846	-13.736	7.89836	-0.00419	7.89848	0.981
7.89821	-13.7504	7.89811	-0.00317	7.89824	0.972
7.89797	-13.7648	7.89787	-0.00215	7.89799	1.011
7.89772	-13.7801	7.89762	-0.00209	7.89775	1.032
7.89748	-13.7953	7.89738	-0.00203	7.8975	1.016
7.89723	-13.8105	7.89713	-0.00198	7.89726	1.034
7.89699	-13.8257	7.89689	-0.00191	7.89701	1.108
7.89674	-13.8409	7.89664	-0.00192	7.89677	1.149
7.8965	-13.8561	7.8964	-0.00192	7.89652	1.1
7.89626	-13.8713	7.89615	-0.00193	7.89628	1.038
7.89601	-13.8866	7.89591	-0.00193	7.89604	1.049
7.89577	-13.9019	7.89566	-0.00141	7.89579	1.102
7.89552	-13.9174	7.89542	-0.00089	7.89555	1.132
7.89528	-13.9328	7.89517	-0.000375	7.8953	1.15
7.89503	-13.9482	7.89493	0.000148	7.89506	1.169
7.89479	-13.9635	7.89469	-0.00152	7.89481	1.133
7.89454	-13.9789	7.89444	-0.00319	7.89457	1.029
7.8943	-13.9944	7.8942	-0.00354	7.89432	0.972
7.89405	-14.0098	7.89395	-0.00125	7.89408	1.049
7.89381	-14.0266	7.89371	0.000347	7.89383	1.168
7.89356	-14.0435	7.89346	-0.00245	7.89359	1.19
7.89332	-14.0602	7.89322	-0.00549	7.89334	1.141
7.89308	-14.077	7.89297	-0.0059	7.8931	1.132
7.89283	-14.0933	7.89273	-0.00352	7.89285	1.157
7.89259	-14.1095	7.89248	-0.00246	7.89261	1.127
7.89234	-14.1257	7.89224	-0.00358	7.89237	1.054
7.8921	-14.1418	7.89199	-0.00469	7.89212	1.039
7.89185	-14.164	7.89175	-0.00374	7.89188	1.079
7.89161	-14.186	7.89151	-0.00279	7.89163	1.074
7.89136	-14.2019	7.89126	-0.00198	7.89139	1.014
7.89112	-14.2119	7.89102	-0.00117	7.89114	0.991
7.89087	-14.2239	7.89077	0.000368	7.8909	1.032
7.89063	-14.2418	7.89053	-0.000292	7.89065	1.056
7.89038	-14.2636	7.89028	-0.00301	7.89041	1.037
7.89014	-14.2825	7.89004	-0.00442	7.89016	1.044
7.88989	-14.2978	7.88979	-0.00285	7.88992	1.103
7.88965	-14.3129	7.88955	3.8e-05	7.88967	1.14
7.88941	-14.3281	7.8893	0.000368	7.88943	1.116
7.88916	-14.3431	7.88906	-0.000622	7.88919	1.095
7.88892	-14.3634	7.88881	-0.00145	7.88894	1.122
7.88867	-14.3838	7.88857	-0.00227	7.8887	1.144
7.88843	-14.4041	7.88833	-0.00147	7.88845	1.112
7.88818	-14.4244	7.88808	0.000642	7.88821	1.057
7.88794	-14.4432	7.88784	0.00246	7.88796	1.029
7.88769	-14.4619	7.88759	0.00119	7.88772	1.022
7.88745	-14.4806	7.88735	-0.00213	7.88747	1.029
7.8872	-14.4993	7.8871	-0.00325	7.88723	1.061
7.88696	-14.5206	7.88686	-0.000663	7.88698	1.104
7.88671	-14.5419	7.88661	0.00193	7.88674	1.112
7.88647	-14.5665	7.88637	0.00202	7.88649	1.094
7.88623	-14.5851	7.88612	0.00211	7.88625	1.105
7.88598	-14.603	7.88588	0.00382	7.88601	1.141
7.88574	-14.6209	7.88563	0.00553	7.88576	1.119
7.88549	-14.6387	7.88539	0.0046	7.88552	1.027
7.88525	-14.6566	7.88514	0.00367	7.88527	0.968
7.885	-14.6761	7.8849	0.00349	7.88503	1.011
7.88476	-14.7015	7.88466	0.0033	7.88478	1.081
7.88451	-14.7236	7.88441	0.0018	7.88454	1.084
7.88427	-14.7456	7.88417	0.000292	7.88429	1.054
7.88402	-14.7656	7.88392	0.000684	7.88405	1.084
7.88378	-14.7855	7.88368	0.00108	7.8838	1.164
7.88353	-14.8055	7.88343	0.00103	7.88356	1.203
7.88329	-14.8254	7.88319	-0.000333	7.88331	1.168
7.88305	-14.8484	7.88294	-0.000148	7.88307	1.13
7.8828	-14.8713	7.8827	0.00224	7.88282	1.148
7.88256	-14.8942	7.88245	0.00404	7.88258	1.189
7.88231	-14.9172	7.88221	0.00454	7.88234	1.184
7.88207	-14.9345	7.88196	0.00385	7.88209	1.127
7.88182	-14.9518	7.88172	0.00315	7.88185	1.078
7.88158	-14.9692	7.88148	0.00237	7.8816	1.089
7.88133	-14.9864	7.88123	0.0016	7.88136	1.139
7.88109	-15.0087	7.88099	0.00153	7.88111	1.159
7.88084	-15.031	7.88074	0.00145	7.88087	1.122
7.8806	-15.0532	7.8805	0.00138	7.88062	1.072
7.88035	-15.0754	7.88025	0.00131	7.88038	1.058
7.88011	-15.0976	7.88001	0.00156	7.88013	1.072
7.87986	-15.1197	7.87976	0.00182	7.87989	1.08
7.87962	-15.1418	7.87952	0.00207	7.87964	1.084
7.87938	-15.164	7.87927	0.00233	7.8794	1.106
7.87913	-15.1857	7.87903	0.00218	7.87916	1.136
7.87889	-15.2075	7.87878	0.00204	7.87891	1.143
7.87864	-15.2293	7.87854	0.00189	7.87867	1.127
7.8784	-15.251	7.8783	0.00175	7.87842	1.117
7.87815	-15.2739	7.87805	-0.000216	7.87818	1.116
7.87791	-15.2967	7.87781	-0.00218	7.87793	1.105
7.87766	-15.3174	7.87756	-0.0015	7.87769	1.084
7.87742	-15.3321	7.87732	-0.000814	7.87744	1.074
7.87717	-15.3422	7.87707	0.00023	7.8772	1.083
7.87693	-15.3584	7.87683	0.00128	7.87695	1.109
7.87668	-15.3847	7.87658	0.00233	7.87671	1.146
7.87644	-15.411	7.87634	0.00338	7.87646	1.172
7.8762	-15.4323	7.87609	0.00262	7.87622	1.152
7.87595	-15.4536	7.87585	0.00185	7.87597	1.094
7.87571	-15.4749	7.8756	0.00109	7.87573	1.053
7.87546	-15.4962	7.87536	0.000326	7.87549	1.059
7.87522	-15.5184	7.87511	0.00154	7.87524	1.072
7.87497	-15.5406	7.87487	0.00275	7.875	1.067
7.87473	-15.5624	7.87463	0.00389	7.87475	1.094
7.87448	-15.5842	7.87438	0.00502	7.87451	1.173
7.87424	-15.6067	7.87414	0.00549	7.87426	1.223
7.87399	-15.6234	7.87389	0.00464	7.87402	1.179
7.87375	-15.64	7.87365	0.00322	7.87377	1.111
7.8735	-15.6627	7.8734	0.004	7.87353	1.118
7.87326	-15.6865	7.87316	0.00474	7.87328	1.156
7.87302	-15.7102	7.87291	0.00417	7.87304	1.119
7.87277	-15.7341	7.87267	0.00448	7.87279	1.043
7.87253	-15.7579	7.87242	0.00479	7.87255	1.067
7.87228	-15.7823	7.87218	0.00485	7.87231	1.183
7.87204	-15.8008	7.87193	0.00491	7.87206	1.231
7.87179	-15.819	7.87169	0.00497	7.87182	1.15
7.87155	-15.8431	7.87145	0.00503	7.87157	1.07
7.8713	-15.8671	7.8712	0.00398	7.87133	1.094
7.87106	-15.8852	7.87096	0.00294	7.87108	1.142
7.87081	-15.9038	7.87071	0.00365	7.87084	1.111
7.87057	-15.9282	7.87047	0.00569	7.87059	1.052
7.87032	-15.9541	7.87022	0.00648	7.87035	1.07
7.87008	-15.98	7.86998	0.00508	7.8701	1.147
7.86983	-16.0062	7.86973	0.00417	7.86986	1.183
7.86959	-16.0325	7.86949	0.00458	7.86961	1.153
7.86935	-16.0538	7.86924	0.0047	7.86937	1.113
7.8691	-16.0751	7.869	0.0035	7.86913	1.104
7.86886	-16.0964	7.86875	0.00239	7.86888	1.121
7.86861	-16.1177	7.86851	0.00259	7.86864	1.15
7.86837	-16.1366	7.86826	0.00255	7.86839	1.173
7.86812	-16.1553	7.86802	0.00251	7.86815	1.16
7.86788	-16.1741	7.86778	0.00255	7.8679	1.117
7.86763	-16.1929	7.86753	0.00259	7.86766	1.097
7.86739	-16.2143	7.86729	0.00286	7.86741	1.122
7.86714	-16.2357	7.86704	0.00314	7.86717	1.155
7.8669	-16.257	7.8668	0.00209	7.86692	1.166
7.86665	-16.2784	7.86655	0.00104	7.86668	1.177
7.86641	-16.3032	7.86631	0.00238	7.86643	1.2
7.86617	-16.3279	7.86606	0.00373	7.86619	1.193
7.86592	-16.3501	7.86582	0.00243	7.86594	1.13
7.86568	-16.3663	7.86557	0.00114	7.8657	1.067
7.86543	-16.3807	7.86533	-0.00012	7.86546	1.06
7.86519	-16.395	7.86508	-0.00137	7.86521	1.083
7.86494	-16.4188	7.86484	1e-05	7.86497	1.081
7.8647	-16.4428	7.8646	0.0014	7.86472	1.049
7.86445	-16.4667	7.86435	0.00262	7.86448	1.019
7.86421	-16.4907	7.86411	0.00384	7.86423	0.997
7.86396	-16.5146	7.86386	0.00374	7.86399	0.979
7.86372	-16.5385	7.86362	0.00364	7.86374	0.987
7.86347	-16.5602	7.86337	0.00315	7.8635	1.022
7.86323	-16.5818	7.86313	0.00267	7.86325	1.042
7.86299	-16.603	7.86288	0.00342	7.86301	1.026
7.86274	-16.6242	7.86264	0.00417	7.86276	1.027
7.8625	-16.6466	7.86239	0.00273	7.86252	1.08
7.86225	-16.6631	7.86215	-3.8e-05	7.86228	1.122
7.86201	-16.6828	7.8619	-0.00124	7.86203	1.081
7.86176	-16.7026	7.86166	0.000642	7.86179	0.99
7.86152	-16.722	7.86142	0.0034	7.86154	0.95
7.86127	-16.7414	7.86117	0.00484	7.8613	0.979
7.86103	-16.7607	7.86093	0.00457	7.86105	1.007
7.86078	-16.7801	7.86068	0.00431	7.86081	0.997
7.86054	-16.7994	7.86044	0.00407	7.86056	0.981
7.86029	-16.8185	7.86019	0.00384	7.86032	0.981
7.86005	-16.8378	7.85995	0.0036	7.86007	0.978
7.8598	-16.857	7.8597	0.00336	7.85983	0.969
7.85956	-16.8762	7.85946	0.00294	7.85958	0.998
7.85932	-16.8955	7.85921	0.00253	7.85934	1.07
7.85907	-16.9147	7.85897	0.00211	7.8591	1.128
7.85883	-16.9338	7.85872	0.00169	7.85885	1.133
7.85858	-16.9534	7.85848	0.00221	7.85861	1.124
7.85834	-16.973	7.85823	0.00273	7.85836	1.151
7.85809	-16.9925	7.85799	0.00324	7.85812	1.192
7.85785	-17.012	7.85775	0.00376	7.85787	1.18
7.8576	-17.0316	7.8575	0.0041	7.85763	1.107
7.85736	-17.051	7.85726	0.00444	7.85738	1.036
7.85711	-17.0706	7.85701	0.00213	7.85714	1.022
7.85687	-17.09	7.85677	-0.000161	7.85689	1.051
7.85662	-17.1061	7.85652	-0.00183	7.85665	1.072
7.85638	-17.1222	7.85628	-0.0035	7.8564	1.058
7.85614	-17.1382	7.85603	-0.00168	7.85616	1.022
7.85589	-17.1544	7.85579	0.00147	7.85591	0.983
7.85565	-17.1704	7.85554	0.0027	7.85567	0.963
7.8554	-17.1865	7.8553	0.0013	7.85543	0.987
7.85516	-17.2025	7.85505	-0.000113	7.85518	1.052
7.85491	-17.2186	7.85481	0.00112	7.85494	1.107
7.85467	-17.2365	7.85457	0.00321	7.85469	1.094
7.85442	-17.2543	7.85432	0.00398	7.85445	1.03
7.85418	-17.2722	7.85408	0.00301	7.8542	0.991
7.85393	-17.2901	7.85383	0.00204	7.85396	1.009
7.85369	-17.3076	7.85359	0.00123	7.85371	1.036
7.85344	-17.3251	7.85334	0.000416	7.85347	1.025
7.8532	-17.346	7.8531	-0.000402	7.85322	1.015
7.85295	-17.3609	7.85285	-0.00121	7.85298	1.068
7.85271	-17.3767	7.85261	-0.000656	7.85273	1.155
7.85247	-17.3925	7.85236	-9.3e-05	7.85249	1.185
7.85222	-17.4079	7.85212	0.000464	7.85225	1.129
7.85198	-17.4232	7.85187	0.00103	7.852	1.066
7.85173	-17.439	7.85163	0.0015	7.85176	1.083
7.85149	-17.4546	7.85139	0.00196	7.85151	1.175
7.85124	-17.4735	7.85114	0.00243	7.85127	1.265
7.851	-17.4866	7.8509	0.0029	7.85102	1.29
7.85075	-17.4983	7.85065	0.00296	7.85078	1.256
7.85051	-17.5101	7.85041	0.00301	7.85053	1.222
7.85026	-17.531	7.85016	0.000429	7.85029	1.227
7.85002	-17.552	7.84992	-0.00215	7.85004	1.241
7.84977	-17.5706	7.84967	-0.00275	7.8498	1.203
7.84953	-17.5833	7.84943	-0.00334	7.84955	1.111
7.84929	-17.5994	7.84918	-0.00262	7.84931	1.047
7.84904	-17.6155	7.84894	-0.00189	7.84907	1.078
7.8488	-17.6294	7.84869	-0.00175	7.84882	1.163
7.84855	-17.6432	7.84845	-0.0016	7.84858	1.199
7.84831	-17.657	7.8482	-0.00278	7.84833	1.152
7.84806	-17.6709	7.84796	-0.00395	7.84809	1.087
7.84782	-17.6848	7.84772	-0.00171	7.84784	1.088
7.84757	-17.6986	7.84747	0.000533	7.8476	1.163
7.84733	-17.7124	7.84723	0.00145	7.84735	1.236
7.84708	-17.7263	7.84698	0.00237	7.84711	1.218
7.84684	-17.7386	7.84674	0.00145	7.84686	1.101
7.84659	-17.751	7.84649	0.000533	7.84662	0.999
7.84635	-17.7632	7.84625	0.00134	7.84637	1.026
7.84611	-17.7755	7.846	0.00347	7.84613	1.145
7.84586	-17.7878	7.84576	0.00392	7.84588	1.199
7.84562	-17.8002	7.84551	0.00173	7.84564	1.119
7.84537	-17.8128	7.84527	-0.000464	7.8454	1.016
7.84513	-17.8254	7.84502	-1.7e-05	7.84515	1.005
7.84488	-17.8368	7.84478	0.00183	7.84491	1.04
7.84464	-17.8542	7.84454	0.00236	7.84466	1.03
7.84439	-17.8715	7.84429	0.00116	7.84442	1.01
7.84415	-17.8829	7.84405	-4.5e-05	7.84417	1.059
7.8439	-17.891	7.8438	0.00103	7.84393	1.131
7.84366	-17.8992	7.84356	0.0021	7.84368	1.111
7.84341	-17.907	7.84331	0.00317	7.84344	1.023
7.84317	-17.9147	7.84307	0.00425	7.84319	1.007
7.84292	-17.9241	7.84282	0.00546	7.84295	1.098
7.84268	-17.9334	7.84258	0.00668	7.8427	1.168
7.84244	-17.9426	7.84233	0.00525	7.84246	1.144
7.84219	-17.952	7.84209	0.00382	7.84222	1.098
7.84195	-17.9612	7.84184	0.00415	7.84197	1.112
7.8417	-17.9705	7.8416	0.00447	7.84173	1.154
7.84146	-17.9798	7.84135	0.00347	7.84148	1.17
7.84121	-17.9891	7.84111	0.00248	7.84124	1.179
7.84097	-18.0002	7.84087	0.00226	7.84099	1.198
7.84072	-18.0114	7.84062	0.00204	7.84075	1.189
7.84048	-18.023	7.84038	0.00313	7.8405	1.136
7.84023	-18.0345	7.84013	0.00423	7.84026	1.101
7.83999	-18.0427	7.83989	0.0051	7.84001	1.118
7.83974	-18.0568	7.83964	0.00598	7.83977	1.139
7.8395	-18.0676	7.8394	0.00421	7.83952	1.115
7.83926	-18.0783	7.83915	0.00245	7.83928	1.08
7.83901	-18.0887	7.83891	0.00192	7.83903	1.074
7.83877	-18.099	7.83866	0.0014	7.83879	1.075
7.83852	-18.1093	7.83842	0.000869	7.83855	1.063
7.83828	-18.1196	7.83817	0.000347	7.8383	1.073
7.83803	-18.127	7.83793	0.000526	7.83806	1.118
7.83779	-18.1343	7.83769	0.000704	7.83781	1.141
7.83754	-18.1417	7.83744	0.000883	7.83757	1.107
7.8373	-18.1489	7.8372	0.00107	7.83732	1.076
7.83705	-18.1584	7.83695	0.00251	7.83708	1.106
7.83681	-18.1677	7.83671	0.00396	7.83683	1.156
7.83656	-18.1769	7.83646	0.0054	7.83659	1.161
7.83632	-18.1863	7.83622	0.00685	7.83634	1.142
7.83608	-18.1907	7.83597	0.00564	7.8361	1.159
7.83583	-18.1951	7.83573	0.00442	7.83585	1.208
7.83559	-18.1994	7.83548	0.00428	7.83561	1.237
7.83534	-18.2038	7.83524	0.00678	7.83537	1.228
7.8351	-18.2089	7.83499	0.00861	7.83512	1.199
7.83485	-18.214	7.83475	0.00914	7.83488	1.156
7.83461	-18.2191	7.83451	0.00792	7.83463	1.113
7.83436	-18.2243	7.83426	0.00671	7.83439	1.112
7.83412	-18.2294	7.83402	0.00523	7.83414	1.165
7.83387	-18.2344	7.83377	0.00376	7.8339	1.207
7.83363	-18.2396	7.83353	0.0036	7.83365	1.19
7.83338	-18.2447	7.83328	0.00345	7.83341	1.158
7.83314	-18.2493	7.83304	0.00304	7.83316	1.172
7.83289	-18.254	7.83279	0.00264	7.83292	1.201
7.83265	-18.2586	7.83255	0.00224	7.83267	1.178
7.83241	-18.2632	7.8323	0.00184	7.83243	1.111
7.83216	-18.2678	7.83206	0.00275	7.83219	1.057
7.83192	-18.2724	7.83181	0.00366	7.83194	1.028
7.83167	-18.2771	7.83157	0.00457	7.8317	0.999
7.83143	-18.2817	7.83132	0.00549	7.83145	1.005
7.83118	-18.2867	7.83108	0.00574	7.83121	1.091
7.83094	-18.2918	7.83084	0.006	7.83096	1.206
7.83069	-18.2969	7.83059	0.00625	7.83072	1.234
7.83045	-18.302	7.83035	0.0065	7.83047	1.155
7.8302	-18.3041	7.8301	0.00576	7.83023	1.074
7.82996	-18.3062	7.82986	0.00503	7.82998	1.072
7.82971	-18.3083	7.82961	0.00429	7.82974	1.112
7.82947	-18.3104	7.82937	0.00356	7.82949	1.13
7.82923	-18.3115	7.82912	0.00348	7.82925	1.126
7.82898	-18.3124	7.82888	0.00341	7.829	1.131
7.82874	-18.3134	7.82863	0.00333	7.82876	1.141
7.82849	-18.3145	7.82839	0.00325	7.82852	1.145
7.82825	-18.3204	7.82814	0.00338	7.82827	1.159
7.828	-18.3263	7.8279	0.00351	7.82803	1.185
7.82776	-18.3323	7.82766	0.00356	7.82778	1.187
7.82751	-18.3382	7.82741	0.0036	7.82754	1.139
7.82727	-18.3379	7.82717	0.0058	7.82729	1.086
7.82702	-18.3377	7.82692	0.00667	7.82705	1.089
7.82678	-18.3394	7.82668	0.00526	7.8268	1.132
7.82653	-18.3381	7.82643	0.00165	7.82656	1.13
7.82629	-18.3328	7.82619	-0.000189	7.82631	1.044
7.82604	-18.3325	7.82594	0.000175	7.82607	0.941
7.8258	-18.3368	7.8257	0.0018	7.82582	0.914
7.82556	-18.3381	7.82545	0.00343	7.82558	0.978
7.82531	-18.3332	7.82521	0.00492	7.82534	1.066
7.82507	-18.3283	7.82496	0.00641	7.82509	1.12
7.82482	-18.3298	7.82472	0.00527	7.82485	1.137
7.82458	-18.3364	7.82448	0.00412	7.8246	1.144
7.82433	-18.338	7.82423	0.00516	7.82436	1.15
7.82409	-18.3347	7.82399	0.0062	7.82411	1.141
7.82384	-18.3326	7.82374	0.00723	7.82387	1.111
7.8236	-18.3334	7.8235	0.00828	7.82362	1.069
7.82335	-18.3325	7.82325	0.00857	7.82338	1.043
7.82311	-18.3285	7.82301	0.00887	7.82313	1.061
7.82286	-18.3265	7.82276	0.00829	7.82289	1.125
7.82262	-18.3244	7.82252	0.00903	7.82264	1.187
7.82238	-18.3221	7.82227	0.0087	7.8224	1.175
7.82213	-18.3199	7.82203	0.00617	7.82216	1.083
7.82189	-18.3174	7.82178	0.00373	7.82191	0.99
7.82164	-18.315	7.82154	0.00349	7.82167	0.975
7.8214	-18.3146	7.82129	0.00489	7.82142	1.028
7.82115	-18.3112	7.82105	0.0063	7.82118	1.081
7.82091	-18.3063	7.82081	0.0052	7.82093	1.098
7.82066	-18.3063	7.82056	0.00411	7.82069	1.089
7.82042	-18.3063	7.82032	0.00404	7.82044	1.066
7.82017	-18.3012	7.82007	0.00398	7.8202	1.028
7.81993	-18.2993	7.81983	0.00392	7.81995	0.997
7.81968	-18.2973	7.81958	0.00387	7.81971	1.012
7.81944	-18.2928	7.81934	0.00331	7.81946	1.064
7.8192	-18.2882	7.81909	0.00276	7.81922	1.098
7.81895	-18.2837	7.81885	0.0022	7.81897	1.078
7.81871	-18.2792	7.8186	0.00165	7.81873	1.035
7.81846	-18.2746	7.81836	0.00146	7.81849	1.016
7.81822	-18.27	7.81811	0.00127	7.81824	1.04
7.81797	-18.2655	7.81787	0.00108	7.818	1.093
7.81773	-18.261	7.81763	0.00089	7.81775	1.145
7.81748	-18.2557	7.81738	0.000862	7.81751	1.17
7.81724	-18.2506	7.81714	0.000842	7.81726	1.175
7.81699	-18.2455	7.81689	0.000814	7.81702	1.193
7.81675	-18.2403	7.81665	0.000794	7.81677	1.233
7.8165	-18.2407	7.8164	-6.5e-05	7.81653	1.236
7.81626	-18.2411	7.81616	-0.000924	7.81628	1.157
7.81601	-18.2316	7.81591	-2.4e-05	7.81604	1.047
7.81577	-18.222	7.81567	0.0022	7.81579	0.999
7.81553	-18.2151	7.81542	0.00352	7.81555	1.023
7.81528	-18.2082	7.81518	0.00264	7.81531	1.039
7.81504	-18.2012	7.81493	0.00224	7.81506	1.014
7.81479	-18.1943	7.81469	0.00318	7.81482	1.009
7.81455	-18.1868	7.81445	0.00405	7.81457	1.064
7.8143	-18.1792	7.8142	0.0036	7.81433	1.114
7.81406	-18.1716	7.81396	0.0031	7.81408	1.092
7.81381	-18.1641	7.81371	0.00393	7.81384	1.036
7.81357	-18.1584	7.81347	0.00442	7.81359	1.044
7.81332	-18.1527	7.81322	0.00271	7.81335	1.132
7.81308	-18.147	7.81298	0.0015	7.8131	1.222
7.81283	-18.1414	7.81273	0.0016	7.81286	1.237
7.81259	-18.1412	7.81249	0.00216	7.81261	1.184
7.81235	-18.1411	7.81224	0.0014	7.81237	1.132
7.8121	-18.1312	7.812	-0.00184	7.81213	1.141
7.81186	-18.1214	7.81175	-0.00375	7.81188	1.201
7.81161	-18.1113	7.81151	-0.00198	7.81164	1.242
7.81137	-18.1043	7.81126	0.00111	7.81139	1.213
7.81112	-18.0984	7.81102	0.00213	7.81115	1.144
7.81088	-18.0878	7.81078	0.000965	7.8109	1.096
7.81063	-18.0776	7.81053	0.00012	7.81066	1.076
7.81039	-18.0705	7.81029	-0.000725	7.81041	1.044
7.81014	-18.0615	7.81004	-0.00171	7.81017	0.997
7.8099	-18.0524	7.8098	-0.00268	7.80992	0.984
7.80965	-18.0435	7.80955	-0.00034	7.80968	1.022
7.80941	-18.0347	7.80931	0.00201	7.80943	1.058
7.80917	-18.0258	7.80906	0.00303	7.80919	1.058
7.80892	-18.0169	7.80882	0.00187	7.80894	1.057
7.80868	-18.0078	7.80857	-0.000443	7.8087	1.085
7.80843	-17.9987	7.80833	-0.00143	7.80846	1.096
7.80819	-17.9916	7.80808	-0.000649	7.80821	1.04
7.80794	-17.9816	7.80784	0.000127	7.80797	0.956
7.8077	-17.9693	7.8076	-0.00105	7.80772	0.935
7.80745	-17.9618	7.80735	-0.00222	7.80748	1.006
7.80721	-17.9532	7.80711	-0.000759	7.80723	1.105
7.80696	-17.9415	7.80686	0.000704	7.80699	1.16
7.80672	-17.9319	7.80662	0.00012	7.80674	1.15
7.80647	-17.9222	7.80637	-0.000457	7.8065	1.103
7.80623	-17.9124	7.80613	-0.00103	7.80625	1.055
7.80598	-17.9025	7.80588	-0.00161	7.80601	1.029
7.80574	-17.8927	7.80564	-0.00169	7.80576	1.023
7.8055	-17.8829	7.80539	-0.00178	7.80552	1.024
7.80525	-17.873	7.80515	-0.00186	7.80528	1.026
7.80501	-17.8632	7.8049	-0.00194	7.80503	1.033
7.80476	-17.8533	7.80466	-0.00182	7.80479	1.049
7.80452	-17.8435	7.80441	-0.00171	7.80454	1.076
7.80427	-17.8336	7.80417	-0.00159	7.8043	1.121
7.80403	-17.8237	7.80393	-0.00147	7.80405	1.171
7.80378	-17.8126	7.80368	-0.00218	7.80381	1.18
7.80354	-17.8013	7.80344	-0.00289	7.80356	1.127
7.80329	-17.79	7.80319	-0.0011	7.80332	1.072
7.80305	-17.7787	7.80295	0.000704	7.80307	1.089
7.8028	-17.7675	7.8027	0.00149	7.80283	1.149
7.80256	-17.7562	7.80246	7.2e-05	7.80258	1.142
7.80232	-17.7449	7.80221	-0.00148	7.80234	1.044
7.80207	-17.7336	7.80197	-0.000835	7.80209	0.978
7.80183	-17.7253	7.80172	0.000581	7.80185	1.051
7.80158	-17.717	7.80148	-0.000203	7.80161	1.207
7.80134	-17.7087	7.80123	-0.000491	7.80136	1.302
7.80109	-17.7004	7.80099	0.000546	7.80112	1.288
7.80085	-17.6868	7.80075	0.0012	7.80087	1.239
7.8006	-17.6733	7.8005	-0.00034	7.80063	1.225
7.80036	-17.6628	7.80026	-0.00189	7.80038	1.233
7.80011	-17.6474	7.80001	-0.00123	7.80014	1.23
7.79987	-17.6327	7.79977	0.00121	7.79989	1.214
7.79962	-17.623	7.79952	0.00234	7.79965	1.201
7.79938	-17.6101	7.79928	0.00171	7.7994	1.18
7.79913	-17.5972	7.79903	0.00108	7.79916	1.142
7.79889	-17.5877	7.79879	0.00134	7.79891	1.098
7.79865	-17.5781	7.79854	0.00162	7.79867	1.073
7.7984	-17.5685	7.7983	-0.000752	7.79843	1.074
7.79816	-17.5589	7.79805	-0.00312	7.79818	1.087
7.79791	-17.5471	7.79781	-0.0029	7.79794	1.098
7.79767	-17.5352	7.79757	-0.00268	7.79769	1.111
7.79742	-17.5234	7.79732	-0.00246	7.79745	1.137
7.79718	-17.5115	7.79708	-0.00224	7.7972	1.169
7.79693	-17.4997	7.79683	-0.00288	7.79696	1.19
7.79669	-17.4878	7.79659	-0.00352	7.79671	1.192
7.79644	-17.4759	7.79634	-0.00316	7.79647	1.186
7.7962	-17.4641	7.7961	-0.000168	7.79622	1.177
7.79595	-17.4527	7.79585	0.000567	7.79598	1.151
7.79571	-17.4414	7.79561	-0.00133	7.79573	1.104
7.79547	-17.4301	7.79536	-0.00323	7.79549	1.067
7.79522	-17.4187	7.79512	-0.00248	7.79525	1.074
7.79498	-17.4024	7.79487	0.00147	7.795	1.121
7.79473	-17.3861	7.79463	0.00279	7.79476	1.178
7.79449	-17.3698	7.79438	0.00135	7.79451	1.227
7.79424	-17.3535	7.79414	-7.9e-05	7.79427	1.262
7.794	-17.3435	7.7939	-0.000471	7.79402	1.262
7.79375	-17.3334	7.79365	-0.000856	7.79378	1.223
7.79351	-17.3234	7.79341	-0.00116	7.79353	1.193
7.79326	-17.3134	7.79316	-0.00146	7.79329	1.216
7.79302	-17.3033	7.79292	-0.000375	7.79304	1.261
7.79277	-17.2933	7.79267	0.00203	7.7928	1.262
7.79253	-17.2831	7.79243	0.00254	7.79255	1.212
7.79229	-17.2729	7.79218	0.000409	7.79231	1.175
7.79204	-17.2611	7.79194	-0.000649	7.79206	1.181
7.7918	-17.2462	7.79169	-0.00171	7.79182	1.195
7.79155	-17.2297	7.79145	-0.00293	7.79158	1.189
7.79131	-17.2192	7.7912	-0.00415	7.79133	1.184
7.79106	-17.2051	7.79096	-0.0036	7.79109	1.188
7.79082	-17.1911	7.79072	-0.00305	7.79084	1.17
7.79057	-17.1776	7.79047	-0.0025	7.7906	1.131
7.79033	-17.1641	7.79023	-0.00195	7.79035	1.125
7.79008	-17.152	7.78998	-0.0014	7.79011	1.175
7.78984	-17.1429	7.78974	-0.000849	7.78986	1.216
7.78959	-17.1356	7.78949	-0.000299	7.78962	1.183
7.78935	-17.1224	7.78925	0.000258	7.78937	1.116
7.7891	-17.1075	7.789	-3.8e-05	7.78913	1.106
7.78886	-17.0956	7.78876	-0.000326	7.78888	1.161
7.78862	-17.0815	7.78851	-0.000622	7.78864	1.199
7.78837	-17.0676	7.78827	-0.00091	7.7884	1.154
7.78813	-17.0596	7.78802	-0.00115	7.78815	1.051
7.78788	-17.0516	7.78778	-0.00139	7.78791	0.969
7.78764	-17.0378	7.78754	0.00101	7.78766	0.953
7.78739	-17.0179	7.78729	0.00342	7.78742	0.977
7.78715	-17.003	7.78705	0.00241	7.78717	0.986
7.7869	-16.998	7.7868	0.00141	7.78693	0.956
7.78666	-16.9964	7.78656	0.000395	7.78668	0.922
7.78641	-16.9888	7.78631	-0.000608	7.78644	0.933
7.78617	-16.9749	7.78607	-0.000629	7.78619	0.99
7.78592	-16.961	7.78582	-0.000642	7.78595	1.038
7.78568	-16.9526	7.78558	-0.000663	7.7857	1.031
7.78544	-16.9443	7.78533	-0.000677	7.78546	0.974
7.78519	-16.9332	7.78509	-0.00156	7.78522	0.914
7.78495	-16.9221	7.78484	-0.00244	7.78497	0.9
7.7847	-16.913	7.7846	-0.000691	7.78473	0.944
7.78446	-16.9009	7.78435	0.00107	7.78448	1.008
7.78421	-16.8848	7.78411	0.00299	7.78424	1.034
7.78397	-16.8744	7.78387	0.00491	7.78399	1.001
7.78372	-16.8683	7.78362	0.00419	7.78375	0.956
7.78348	-16.8591	7.78338	0.00347	7.7835	0.945
7.78323	-16.8435	7.78313	0.00103	7.78326	0.96
7.78299	-16.8278	7.78289	-0.0014	7.78301	0.971
7.78274	-16.8183	7.78264	-0.00277	7.78277	0.988
7.7825	-16.8148	7.7824	-0.00149	7.78252	1.03
7.78226	-16.8046	7.78215	-0.00134	7.78228	1.066
7.78201	-16.7914	7.78191	-0.00251	7.78203	1.052
7.78177	-16.7784	7.78166	-0.00278	7.78179	1.018
7.78152	-16.7683	7.78142	-0.00304	7.78155	1.035
7.78128	-16.7587	7.78117	-0.00279	7.7813	1.104
7.78103	-16.7462	7.78093	-0.00255	7.78106	1.156
7.78079	-16.7354	7.78069	0.000175	7.78081	1.159
7.78054	-16.7247	7.78044	0.0029	7.78057	1.159
7.7803	-16.7145	7.7802	0.00372	7.78032	1.186
7.78005	-16.7042	7.77995	0.00191	7.78008	1.219
7.77981	-16.6939	7.77971	0.000752	7.77983	1.236
7.77956	-16.6837	7.77946	0.000917	7.77959	1.245
7.77932	-16.6735	7.77922	0.00103	7.77934	1.233
7.77907	-16.6632	7.77897	-0.000182	7.7791	1.168
7.77883	-16.6529	7.77873	-0.00213	7.77885	1.077
7.77859	-16.6427	7.77848	-0.00145	7.77861	1.055
7.77834	-16.6322	7.77824	-0.000402	7.77837	1.134
7.7781	-16.6218	7.77799	-0.000677	7.77812	1.234
7.77785	-16.6134	7.77775	-0.000869	7.77788	1.268
7.77761	-16.602	7.7775	0.000258	7.77763	1.238
7.77736	-16.5886	7.77726	0.000746	7.77739	1.192
7.77712	-16.5812	7.77702	-7.9e-05	7.77714	1.138
7.77687	-16.5737	7.77677	-0.000993	7.7769	1.075
7.77663	-16.5603	7.77653	-0.000581	7.77665	1.041
7.77638	-16.5498	7.77628	-0.000175	7.77641	1.065
7.77614	-16.5422	7.77604	-0.0024	7.77616	1.126
7.77589	-16.5327	7.77579	-0.00464	7.77592	1.18
7.77565	-16.5231	7.77555	-0.00422	7.77567	1.216
7.77541	-16.5137	7.7753	-0.00248	7.77543	1.242
7.77516	-16.5043	7.77506	-0.00204	7.77519	1.247
7.77492	-16.4949	7.77481	-0.00335	7.77494	1.22
7.77467	-16.4856	7.77457	-0.00465	7.7747	1.173
7.77443	-16.4762	7.77432	-0.00422	7.77445	1.111
7.77418	-16.4668	7.77408	-0.00379	7.77421	1.036
7.77394	-16.4574	7.77384	-0.00336	7.77396	0.977
7.77369	-16.4481	7.77359	-0.00293	7.77372	0.97
7.77345	-16.4387	7.77335	-0.00259	7.77347	0.983
7.7732	-16.4293	7.7731	-0.00226	7.77323	0.952
7.77296	-16.4201	7.77286	-0.002	7.77298	0.89
7.77271	-16.4108	7.77261	-0.00175	7.77274	0.903
7.77247	-16.4019	7.77237	-0.00169	7.77249	1.023
7.77222	-16.3959	7.77212	-0.00294	7.77225	1.135
7.77198	-16.3917	7.77188	-0.00503	7.772	1.136
7.77174	-16.3816	7.77163	-0.00447	7.77176	1.078
7.77149	-16.3678	7.77139	-0.00376	7.77152	1.073
7.77125	-16.3569	7.77114	-0.00437	7.77127	1.117
7.771	-16.354	7.7709	-0.00416	7.77103	1.118
7.77076	-16.351	7.77066	-0.00395	7.77078	1.068
7.77051	-16.3426	7.77041	-0.00324	7.77054	1.053
7.77027	-16.3342	7.77017	-0.00385	7.77029	1.112
7.77002	-16.3259	7.76992	-0.00529	7.77005	1.186
7.76978	-16.3175	7.76968	-0.00409	7.7698	1.208
7.76953	-16.3098	7.76943	-0.00301	7.76956	1.174
7.76929	-16.302	7.76919	-0.00325	7.76931	1.112
7.76904	-16.2943	7.76894	-0.00423	7.76907	1.041
7.7688	-16.2865	7.7687	-0.00257	7.76882	0.994
7.76856	-16.2792	7.76845	-0.000141	7.76858	1.002
7.76831	-16.2718	7.76821	-0.000354	7.76834	1.054
7.76807	-16.2644	7.76796	-0.00406	7.76809	1.102
7.76782	-16.257	7.76772	-0.00644	7.76785	1.123
7.76758	-16.2496	7.76747	-0.00413	7.7676	1.131
7.76733	-16.2423	7.76723	-0.00182	7.76736	1.136
7.76709	-16.2349	7.76699	-0.00207	7.76711	1.124
7.76684	-16.2275	7.76674	-0.00231	7.76687	1.091
7.7666	-16.2201	7.7665	-0.00217	7.76662	1.063
7.76635	-16.2128	7.76625	-0.00203	7.76638	1.059
7.76611	-16.2054	7.76601	-0.00189	7.76613	1.07
7.76586	-16.1981	7.76576	-0.00175	7.76589	1.069
7.76562	-16.1906	7.76552	-0.00125	7.76564	1.038
7.76538	-16.1833	7.76527	-0.000746	7.7654	0.985
7.76513	-16.1758	7.76503	-0.00288	7.76515	0.95
7.76489	-16.1685	7.76478	-0.00502	7.76491	0.967
7.76464	-16.1628	7.76454	-0.00369	7.76467	1.019
7.7644	-16.1572	7.76429	-0.00237	7.76442	1.052
7.76415	-16.1516	7.76405	-0.00104	7.76418	1.042
7.76391	-16.1459	7.76381	0.000292	7.76393	1.023
7.76366	-16.1407	7.76356	0.00034	7.76369	1.025
7.76342	-16.1354	7.76332	0.000388	7.76344	1.029
7.76317	-16.1301	7.76307	0.000436	7.7632	1.016
7.76293	-16.1248	7.76283	0.000484	7.76295	1.009
7.76268	-16.1155	7.76258	0.000533	7.76271	1.031
7.76244	-16.1064	7.76234	0.000581	7.76246	1.07
7.76219	-16.103	7.76209	0.000629	7.76222	1.103
7.76195	-16.0997	7.76185	0.000684	7.76197	1.136
7.76171	-16.0983	7.7616	0.00012	7.76173	1.162
7.76146	-16.0968	7.76136	-0.000443	7.76149	1.139
7.76122	-16.0892	7.76111	-0.00101	7.76124	1.053
7.76097	-16.0756	7.76087	-0.00156	7.761	0.977
7.76073	-16.0689	7.76063	1.7e-05	7.76075	0.999
7.76048	-16.068	7.76038	0.0016	7.76051	1.088
7.76024	-16.0654	7.76014	0.000546	7.76026	1.136
7.75999	-16.0598	7.75989	-0.000505	7.76002	1.095
7.75975	-16.0542	7.75965	-0.000464	7.75977	1.028
7.7595	-16.0516	7.7594	-0.000423	7.75953	1.004
7.75926	-16.0472	7.75916	-0.000381	7.75928	1.017
7.75901	-16.0428	7.75891	-0.000333	7.75904	1.029
7.75877	-16.0346	7.75867	0.000203	7.75879	1.034
7.75853	-16.0264	7.75842	0.000746	7.75855	1.056
7.75828	-16.0242	7.75818	0.00128	7.75831	1.101
7.75804	-16.022	7.75793	0.00182	7.75806	1.145
7.75779	-16.0218	7.75769	0.00182	7.75782	1.155
7.75755	-16.0216	7.75744	0.00183	7.75757	1.119
7.7573	-16.0135	7.7572	0.00183	7.75733	1.06
7.75706	-16.0024	7.75696	0.00184	7.75708	1.021
7.75681	-15.9957	7.75671	0.00192	7.75684	1.027
7.75657	-15.9949	7.75647	0.00201	7.75659	1.064
7.75632	-15.9942	7.75622	0.00119	7.75635	1.097
7.75608	-15.9876	7.75598	0.00169	7.7561	1.103
7.75583	-15.9803	7.75573	0.00162	7.75586	1.084
7.75559	-15.9791	7.75549	-0.00108	7.75561	1.048
7.75535	-15.9778	7.75524	-0.00371	7.75537	1.018
7.7551	-15.9706	7.755	-0.00369	7.75512	1.017
7.75486	-15.9667	7.75475	-0.000594	7.75488	1.039
7.75461	-15.9688	7.75451	0.00251	7.75464	1.048
7.75437	-15.9671	7.75426	0.00293	7.75439	1.028
7.75412	-15.9655	7.75402	0.000725	7.75415	1.014
7.75388	-15.9642	7.75378	-4.5e-05	7.7539	1.045
7.75363	-15.9629	7.75353	0.000505	7.75366	1.101
7.75339	-15.9616	7.75329	0.000148	7.75341	1.118
7.75314	-15.9603	7.75304	-0.00021	7.75317	1.072
7.7529	-15.9581	7.7528	-0.0001	7.75292	1.012
7.75265	-15.9557	7.75255	1e-05	7.75268	0.998
7.75241	-15.9533	7.75231	0.00012	7.75243	1.044
7.75216	-15.951	7.75206	0.000237	7.75219	1.11
7.75192	-15.9431	7.75182	-0.000959	7.75194	1.151
7.75168	-15.9352	7.75157	-0.00215	7.7517	1.158
7.75143	-15.9373	7.75133	-0.00335	7.75146	1.153
7.75119	-15.9392	7.75108	-0.00455	7.75121	1.153
7.75094	-15.9356	7.75084	-0.00376	7.75097	1.15
7.7507	-15.9321	7.75059	-0.00298	7.75072	1.14
7.75045	-15.9285	7.75035	-0.0022	7.75048	1.141
7.75021	-15.925	7.75011	-0.00141	7.75023	1.159
7.74996	-15.922	7.74986	-0.00185	7.74999	1.159
7.74972	-15.919	7.74962	-0.00228	7.74974	1.109
7.74947	-15.9161	7.74937	-0.00272	7.7495	1.037
7.74923	-15.9131	7.74913	-0.00315	7.74925	1.014
7.74898	-15.9123	7.74888	-0.00398	7.74901	1.062
7.74874	-15.9114	7.74864	-0.00479	7.74876	1.134
7.7485	-15.9106	7.74839	-0.00297	7.74852	1.178
7.74825	-15.9097	7.74815	-0.00115	7.74828	1.185
7.74801	-15.9092	7.7479	-0.0016	7.74803	1.161
7.74776	-15.9087	7.74766	-0.00205	7.74779	1.112
7.74752	-15.908	7.74741	-0.00251	7.74754	1.069
7.74727	-15.9073	7.74717	-0.00295	7.7473	1.077
7.74703	-15.9014	7.74693	-0.00308	7.74705	1.128
7.74678	-15.8925	7.74668	-0.00319	7.74681	1.156
7.74654	-15.8876	7.74644	-0.00339	7.74656	1.128
7.74629	-15.8888	7.74619	-0.00359	7.74632	1.092
7.74605	-15.8961	7.74595	-0.00448	7.74607	1.089
7.7458	-15.9003	7.7457	-0.00668	7.74583	1.087
7.74556	-15.8986	7.74546	-0.00707	7.74558	1.042
7.74532	-15.8939	7.74521	-0.00481	7.74534	0.985
7.74507	-15.8928	7.74497	-0.00386	7.74509	0.984
7.74483	-15.8946	7.74472	-0.00422	7.74485	1.045
7.74458	-15.8964	7.74448	-0.00442	7.74461	1.122
7.74434	-15.895	7.74423	-0.00329	7.74436	1.181
7.74409	-15.895	7.74399	-0.00125	7.74412	1.21
7.74385	-15.8948	7.74375	0.000801	7.74387	1.194
7.7436	-15.8946	7.7435	0.000285	7.74363	1.127
7.74336	-15.8943	7.74326	-0.000223	7.74338	1.052
7.74311	-15.8945	7.74301	-0.00255	7.74314	1.029
7.74287	-15.8947	7.74277	-0.00488	7.74289	1.057
7.74262	-15.8948	7.74252	-0.00465	7.74265	1.075
7.74238	-15.8949	7.74228	-0.00442	7.7424	1.047
7.74213	-15.895	7.74203	-0.00434	7.74216	1.008
7.74189	-15.8951	7.74179	-0.00558	7.74191	1.013
7.74165	-15.8953	7.74154	-0.00521	7.74167	1.065
7.7414	-15.8954	7.7413	-0.00219	7.74143	1.117
7.74116	-15.8948	7.74105	-0.00112	7.74118	1.12
7.74091	-15.8941	7.74081	-0.00446	7.74094	1.079
7.74067	-15.8935	7.74056	-0.00779	7.74069	1.041
7.74042	-15.8929	7.74032	-0.00672	7.74045	1.049
7.74018	-15.8923	7.74008	-0.00315	7.7402	1.094
7.73993	-15.8916	7.73983	-0.00222	7.73996	1.141
7.73969	-15.8909	7.73959	-0.00468	7.73971	1.178
7.73944	-15.8903	7.73934	-0.00581	7.73947	1.2
7.7392	-15.8896	7.7391	-0.00538	7.73922	1.181
7.73895	-15.889	7.73885	-0.00494	7.73898	1.104
7.73871	-15.8884	7.73861	-0.00443	7.73873	1.025
7.73847	-15.8878	7.73836	-0.00391	7.73849	1.032
7.73822	-15.8878	7.73812	-0.00416	7.73824	1.111
7.73798	-15.8878	7.73787	-0.00441	7.738	1.149
7.73773	-15.8876	7.73763	-0.00466	7.73776	1.096
7.73749	-15.8876	7.73738	-0.00491	7.73751	1.036
7.73724	-15.8821	7.73714	-0.00516	7.73727	1.054
7.737	-15.8765	7.7369	-0.00541	7.73702	1.106
7.73675	-15.8805	7.73665	-0.00567	7.73678	1.102
7.73651	-15.8844	7.73641	-0.00591	7.73653	1.052
7.73626	-15.8861	7.73616	-0.00547	7.73629	1.039
7.73602	-15.8818	7.73592	-0.00501	7.73604	1.081
7.73577	-15.881	7.73567	-0.00457	7.7358	1.112
7.73553	-15.8801	7.73543	-0.00411	7.73555	1.09
7.73528	-15.8795	7.73518	-0.00372	7.73531	1.04
7.73504	-15.8788	7.73494	-0.00332	7.73506	1.003
7.7348	-15.8782	7.73469	-0.0054	7.73482	0.994
7.73455	-15.8775	7.73445	-0.00748	7.73458	1.009
7.73431	-15.8769	7.7342	-0.00832	7.73433	1.031
7.73406	-15.8763	7.73396	-0.00652	7.73409	1.029
7.73382	-15.8757	7.73372	-0.00546	7.73384	1.006
7.73357	-15.8749	7.73347	-0.00571	7.7336	1.007
7.73333	-15.8754	7.73323	-0.0082	7.73335	1.055
7.73308	-15.8758	7.73298	-0.01068	7.73311	1.095
7.73284	-15.8763	7.73274	-0.0105	7.73286	1.084
7.73259	-15.8766	7.73249	-0.00768	7.73262	1.071
7.73235	-15.8771	7.73225	-0.00582	7.73237	1.118
7.7321	-15.8775	7.732	-0.00661	7.73213	1.185
7.73186	-15.8779	7.73176	-0.00591	7.73188	1.18
7.73162	-15.8782	7.73151	-0.0052	7.73164	1.106
7.73137	-15.8787	7.73127	-0.00576	7.7314	1.056
7.73113	-15.8791	7.73102	-0.00896	7.73115	1.071
7.73088	-15.8796	7.73078	-0.01216	7.73091	1.097
7.73064	-15.88	7.73053	-0.01272	7.73066	1.087
7.73039	-15.8804	7.73029	-0.01008	7.73042	1.063
7.73015	-15.8808	7.73005	-0.00743	7.73017	1.047
7.7299	-15.8812	7.7298	-0.00726	7.72993	1.02
7.72966	-15.8816	7.72956	-0.00709	7.72968	0.988
7.72941	-15.8798	7.72931	-0.00741	7.72944	0.995
7.72917	-15.878	7.72907	-0.00773	7.72919	1.05
7.72892	-15.8762	7.72882	-0.00806	7.72895	1.102
7.72868	-15.8743	7.72858	-0.00838	7.7287	1.114
7.72844	-15.8726	7.72833	-0.00872	7.72846	1.102
7.72819	-15.8707	7.72809	-0.00906	7.72821	1.083
7.72795	-15.8689	7.72784	-0.0094	7.72797	1.045
7.7277	-15.8671	7.7276	-0.00973	7.72773	1.001
7.72746	-15.8716	7.72735	-0.00853	7.72748	0.991
7.72721	-15.8761	7.72711	-0.00733	7.72724	1.01
7.72697	-15.8806	7.72687	-0.00629	7.72699	1.007
7.72672	-15.8851	7.72662	-0.00525	7.72675	0.981
7.72648	-15.8837	7.72638	-0.00514	7.7265	0.997
7.72623	-15.8822	7.72613	-0.00767	7.72626	1.074
7.72599	-15.8807	7.72589	-0.00946	7.72601	1.136
7.72574	-15.8793	7.72564	-0.00993	7.72577	1.134
7.7255	-15.8769	7.7254	-0.00932	7.72552	1.129
7.72525	-15.8745	7.72515	-0.00872	7.72528	1.187
7.72501	-15.8722	7.72491	-0.01067	7.72503	1.248
7.72477	-15.8697	7.72466	-0.01262	7.72479	1.218
7.72452	-15.8674	7.72442	-0.01057	7.72455	1.119
7.72428	-15.865	7.72417	-0.00852	7.7243	1.064
7.72403	-15.8626	7.72393	-0.00912	7.72406	1.093
7.72379	-15.8602	7.72368	-0.00971	7.72381	1.132
7.72354	-15.8608	7.72344	-0.00898	7.72357	1.107
7.7233	-15.8613	7.7232	-0.00825	7.72332	1.032
7.72305	-15.8585	7.72295	-0.00752	7.72308	0.968
7.72281	-15.8618	7.72271	-0.00679	7.72283	0.957
7.72256	-15.8616	7.72246	-0.00589	7.72259	1.007
7.72232	-15.8614	7.72222	-0.00497	7.72234	1.091
7.72207	-15.8616	7.72197	-0.00398	7.7221	1.145
7.72183	-15.8618	7.72173	-0.00298	7.72185	1.121
7.72159	-15.8599	7.72148	-0.00339	7.72161	1.056
7.72134	-15.858	7.72124	-0.00248	7.72137	1.032
7.7211	-15.8562	7.72099	-0.000821	7.72112	1.069
7.72085	-15.8542	7.72075	-0.0018	7.72088	1.105
7.72061	-15.8524	7.7205	-0.00407	7.72063	1.087
7.72036	-15.8505	7.72026	-0.00633	7.72039	1.033
7.72012	-15.8486	7.72002	-0.00612	7.72014	0.989
7.71987	-15.8467	7.71977	-0.00591	7.7199	0.968
7.71963	-15.8448	7.71953	-0.00565	7.71965	0.968
7.71938	-15.8429	7.71928	-0.00538	7.71941	0.991
7.71914	-15.8406	7.71904	-0.00511	7.71916	1.028
7.71889	-15.8384	7.71879	-0.00484	7.71892	1.048
7.71865	-15.8392	7.71855	-0.0043	7.71867	1.044
7.71841	-15.834	7.7183	-0.00376	7.71843	1.05
7.71816	-15.8289	7.71806	-0.00321	7.71818	1.085
7.71792	-15.8297	7.71781	-0.00267	7.71794	1.12
7.71767	-15.8328	7.71757	-0.00323	7.7177	1.121
7.71743	-15.8358	7.71732	-0.00378	7.71745	1.102
7.71718	-15.8292	7.71708	-0.00434	7.71721	1.102
7.71694	-15.8227	7.71684	-0.00489	7.71696	1.129
7.71669	-15.8217	7.71659	-0.00462	7.71672	1.16
7.71645	-15.8207	7.71635	-0.00435	7.71647	1.18
7.7162	-15.8198	7.7161	-0.00409	7.71623	1.185
7.71596	-15.8188	7.71586	-0.00382	7.71598	1.175
7.71571	-15.8173	7.71561	-0.00355	7.71574	1.159
7.71547	-15.8157	7.71537	-0.00328	7.71549	1.158
7.71522	-15.8141	7.71512	-0.00301	7.71525	1.177
7.71498	-15.8125	7.71488	-0.00274	7.715	1.182
7.71474	-15.811	7.71463	-0.00357	7.71476	1.158
7.71449	-15.8093	7.71439	-0.00439	7.71452	1.14
7.71425	-15.8077	7.71414	-0.00523	7.71427	1.167
7.714	-15.8062	7.7139	-0.00605	7.71403	1.205
7.71376	-15.8027	7.71365	-0.00809	7.71378	1.191
7.71351	-15.7991	7.71341	-0.01013	7.71354	1.121
7.71327	-15.7955	7.71317	-0.00942	7.71329	1.056
7.71302	-15.7919	7.71292	-0.00606	7.71305	1.029
7.71278	-15.7884	7.71268	-0.00472	7.7128	1.016
7.71253	-15.7849	7.71243	-0.00602	7.71256	0.991
7.71229	-15.7812	7.71219	-0.00641	7.71231	0.977
7.71204	-15.7777	7.71194	-0.00547	7.71207	0.994
7.7118	-15.7708	7.7117	-0.00518	7.71182	1.031
7.71156	-15.7639	7.71145	-0.00488	7.71158	1.077
7.71131	-15.7573	7.71121	-0.00458	7.71134	1.139
7.71107	-15.7508	7.71096	-0.00428	7.71109	1.204
7.71082	-15.7465	7.71072	-0.00408	7.71085	1.226
7.71058	-15.7482	7.71047	-0.0052	7.7106	1.193
7.71033	-15.7498	7.71023	-0.00714	7.71036	1.152
7.71009	-15.7455	7.70999	-0.00644	7.71011	1.142
7.70984	-15.7414	7.70974	-0.00583	7.70987	1.135
7.7096	-15.7373	7.7095	-0.00653	7.70962	1.098
7.70935	-15.7328	7.70925	-0.00707	7.70938	1.075
7.70911	-15.7283	7.70901	-0.00629	7.70913	1.125
7.70886	-15.7239	7.70876	-0.00542	7.70889	1.223
7.70862	-15.7194	7.70852	-0.00455	7.70864	1.262
7.70837	-15.715	7.70827	-0.00359	7.7084	1.182
7.70813	-15.7104	7.70803	-0.00263	7.70815	1.046
7.70789	-15.7031	7.70778	-0.00277	7.70791	0.975
7.70764	-15.6956	7.70754	-0.00291	7.70767	1.027
7.7074	-15.6882	7.70729	-0.00305	7.70742	1.146
7.70715	-15.6807	7.70705	-0.00319	7.70718	1.22
7.70691	-15.6792	7.70681	-0.00275	7.70693	1.189
7.70666	-15.6777	7.70656	-0.0023	7.70669	1.1
7.70642	-15.6761	7.70632	-0.00276	7.70644	1.035
7.70617	-15.6747	7.70607	-0.0019	7.7062	1.013
7.70593	-15.6692	7.70583	0.000251	7.70595	0.988
7.70568	-15.6638	7.70558	-0.000237	7.70571	0.953
7.70544	-15.6583	7.70534	-0.00188	7.70546	0.967
7.70519	-15.6528	7.70509	-0.00352	7.70522	1.053
7.70495	-15.6474	7.70485	-0.00474	7.70497	1.127
7.70471	-15.6419	7.7046	-0.00727	7.70473	1.102
7.70446	-15.6365	7.70436	-0.00808	7.70449	1.021
7.70422	-15.6309	7.70411	-0.00624	7.70424	0.995
7.70397	-15.6258	7.70387	-0.00452	7.704	1.055
7.70373	-15.6208	7.70362	-0.00543	7.70375	1.127
7.70348	-15.6157	7.70338	-0.0056	7.70351	1.154
7.70324	-15.6106	7.70314	-0.00446	7.70326	1.146
7.70299	-15.6061	7.70289	-0.00348	7.70302	1.126
7.70275	-15.6017	7.70265	-0.00514	7.70277	1.089
7.7025	-15.5976	7.7024	-0.00671	7.70253	1.046
7.70226	-15.5935	7.70216	-0.00565	7.70228	1.033
7.70201	-15.5792	7.70191	-0.00409	7.70204	1.059
7.70177	-15.5709	7.70167	-0.00253	7.70179	1.089
7.70153	-15.5688	7.70142	-0.00345	7.70155	1.099
7.70128	-15.5666	7.70118	-0.00436	7.7013	1.104
7.70104	-15.5631	7.70093	-0.00433	7.70106	1.113
7.70079	-15.5535	7.70069	-0.0043	7.70082	1.115
7.70055	-15.5436	7.70044	-0.00426	7.70057	1.112
7.7003	-15.5396	7.7002	-0.00423	7.70033	1.126
7.70006	-15.536	7.69996	-0.00327	7.70008	1.146
7.69981	-15.5266	7.69971	-0.0023	7.69984	1.125
7.69957	-15.5192	7.69947	-0.00133	7.69959	1.047
7.69932	-15.5146	7.69922	-0.000361	7.69935	0.964
7.69908	-15.5081	7.69898	-0.00045	7.6991	0.926
7.69883	-15.5016	7.69873	-0.000533	7.69886	0.935
7.69859	-15.4952	7.69849	-0.000622	7.69861	0.969
7.69834	-15.489	7.69824	-0.000704	7.69837	1.026
7.6981	-15.481	7.698	-0.000959	7.69812	1.098
7.69786	-15.4731	7.69775	-0.00121	7.69788	1.153
7.69761	-15.4653	7.69751	-0.00145	7.69764	1.168
7.69737	-15.4576	7.69726	-0.0017	7.69739	1.155
7.69712	-15.4478	7.69702	-0.000649	7.69715	1.126
7.69688	-15.4409	7.69678	0.000409	7.6969	1.078
7.69663	-15.436	7.69653	-0.00118	7.69666	1.021
7.69639	-15.425	7.69629	-0.00276	7.69641	0.997
7.69614	-15.4158	7.69604	-0.00121	7.69617	1.023
7.6959	-15.4095	7.6958	0.00034	7.69592	1.064
7.69565	-15.403	7.69555	-0.000746	7.69568	1.078
7.69541	-15.3933	7.69531	-0.00183	7.69543	1.058
7.69516	-15.3856	7.69506	-0.00328	7.69519	1.018
7.69492	-15.3778	7.69482	-0.00473	7.69494	0.974
7.69468	-15.3699	7.69457	-0.00363	7.6947	0.961
7.69443	-15.3619	7.69433	-0.00251	7.69446	1.015
7.69419	-15.3535	7.69408	-0.00215	7.69421	1.107
7.69394	-15.3451	7.69384	-0.0031	7.69397	1.145
7.6937	-15.3402	7.69359	-0.00496	7.69372	1.09
7.69345	-15.3293	7.69335	-0.00417	7.69348	1.016
7.69321	-15.3202	7.69311	-0.00289	7.69323	1.01
7.69296	-15.314	7.69286	-0.00424	7.69299	1.061
7.69272	-15.3058	7.69262	-0.00469	7.69274	1.096
7.69247	-15.2975	7.69237	-0.00381	7.6925	1.1
7.69223	-15.2895	7.69213	-0.00385	7.69225	1.115
7.69198	-15.2814	7.69188	-0.00387	7.69201	1.143
7.69174	-15.2734	7.69164	-0.00382	7.69176	1.14
7.6915	-15.2654	7.69139	-0.00377	7.69152	1.095
7.69125	-15.2573	7.69115	-0.00361	7.69127	1.062
7.69101	-15.2493	7.6909	-0.00345	7.69103	1.073
7.69076	-15.2413	7.69066	-0.00485	7.69079	1.096
7.69052	-15.2332	7.69041	-0.00361	7.69054	1.089
7.69027	-15.227	7.69017	-0.000972	7.6903	1.062
7.69003	-15.2208	7.68993	0.000347	7.69005	1.055
7.68978	-15.2147	7.68968	-6.5e-05	7.68981	1.076
7.68954	-15.2085	7.68944	-0.000478	7.68956	1.105
7.68929	-15.2023	7.68919	-0.00198	7.68932	1.128
7.68905	-15.1962	7.68895	-0.00348	7.68907	1.151
7.6888	-15.1899	7.6887	-0.00498	7.68883	1.179
7.68856	-15.1838	7.68846	-0.00648	7.68858	1.204
7.68831	-15.1749	7.68821	-0.00572	7.68834	1.208
7.68807	-15.1661	7.68797	-0.00497	7.68809	1.175
7.68783	-15.1573	7.68772	-0.00437	7.68785	1.118
7.68758	-15.1486	7.68748	-0.00378	7.68761	1.081
7.68734	-15.1398	7.68723	-0.00358	7.68736	1.097
7.68709	-15.131	7.68699	-0.006	7.68712	1.151
7.68685	-15.1219	7.68674	-0.00859	7.68687	1.187
7.6866	-15.1127	7.6865	-0.00855	7.68663	1.172
7.68636	-15.102	7.68626	-0.00713	7.68638	1.134
7.68611	-15.0853	7.68601	-0.00835	7.68614	1.122
7.68587	-15.0724	7.68577	-0.00956	7.68589	1.143
7.68562	-15.0593	7.68552	-0.00814	7.68565	1.164
7.68538	-15.0487	7.68528	-0.00565	7.6854	1.161
7.68513	-15.0439	7.68503	-0.0058	7.68516	1.143
7.68489	-15.0357	7.68479	-0.00693	7.68491	1.138
7.68465	-15.0276	7.68454	-0.00806	7.68467	1.15
7.6844	-15.0193	7.6843	-0.00714	7.68443	1.166
7.68416	-15.0109	7.68405	-0.00622	7.68418	1.171
7.68391	-15.0047	7.68381	-0.0062	7.68394	1.159
7.68367	-14.9954	7.68356	-0.00486	7.68369	1.132
7.68342	-14.9841	7.68332	-0.00422	7.68345	1.108
7.68318	-14.9788	7.68308	-0.00623	7.6832	1.11
7.68293	-14.9735	7.68283	-0.00824	7.68296	1.141
7.68269	-14.9622	7.68259	-0.0076	7.68271	1.169
7.68244	-14.9525	7.68234	-0.00573	7.68247	1.161
7.6822	-14.9457	7.6821	-0.00518	7.68222	1.126
7.68195	-14.939	7.68185	-0.00636	7.68198	1.099
7.68171	-14.9294	7.68161	-0.00754	7.68173	1.095
7.68146	-14.9185	7.68136	-0.00693	7.68149	1.11
7.68122	-14.9135	7.68112	-0.00633	7.68124	1.151
7.68098	-14.9082	7.68087	-0.00572	7.681	1.22
7.68073	-14.8969	7.68063	-0.00511	7.68076	1.265
7.68049	-14.8798	7.68038	-0.00665	7.68051	1.219
7.68024	-14.8597	7.68014	-0.00819	7.68027	1.107
7.68	-14.8476	7.6799	-0.00874	7.68002	1.055
7.67975	-14.8414	7.67965	-0.00664	7.67978	1.13
7.67951	-14.839	7.67941	-0.00492	7.67953	1.245
7.67926	-14.8366	7.67916	-0.00584	7.67929	1.272
7.67902	-14.8318	7.67892	-0.00584	7.67904	1.218
7.67877	-14.8213	7.67867	-0.00453	7.6788	1.177
7.67853	-14.8134	7.67843	-0.00338	7.67855	1.181
7.67828	-14.8055	7.67818	-0.00224	7.67831	1.167
7.67804	-14.7972	7.67794	-0.00191	7.67806	1.113
7.6778	-14.789	7.67769	-0.000271	7.67782	1.078
7.67755	-14.7803	7.67745	0.0013	7.67758	1.095
7.67731	-14.7717	7.6772	0.00023	7.67733	1.115
7.67706	-14.7631	7.67696	-0.00347	7.67709	1.091
7.67682	-14.7544	7.67671	-0.00454	7.67684	1.054
7.67657	-14.7464	7.67647	-0.00428	7.6766	1.042
7.67633	-14.7385	7.67623	-0.00535	7.67635	1.047
7.67608	-14.7304	7.67598	-0.00625	7.67611	1.055
7.67584	-14.7224	7.67574	-0.00583	7.67586	1.09
7.67559	-14.7142	7.67549	-0.00531	7.67562	1.158
7.67535	-14.706	7.67525	-0.00479	7.67537	1.201
7.6751	-14.6998	7.675	-0.00418	7.67513	1.178
7.67486	-14.6907	7.67476	-0.00357	7.67488	1.131
7.67462	-14.6798	7.67451	-0.00313	7.67464	1.123
7.67437	-14.6749	7.67427	-0.00268	7.6744	1.141
7.67413	-14.6664	7.67402	-0.00224	7.67415	1.131
7.67388	-14.658	7.67378	-0.0018	7.67391	1.084
7.67364	-14.65	7.67353	0.0001	7.67366	1.044
7.67339	-14.6418	7.67329	0.002	7.67342	1.037
7.67315	-14.6337	7.67305	0.00125	7.67317	1.056
7.6729	-14.6257	7.6728	0.000519	7.67293	1.091
7.67266	-14.6146	7.67256	-0.000883	7.67268	1.132
7.67241	-14.6036	7.67231	-0.00228	7.67244	1.144
7.67217	-14.5925	7.67207	-0.00368	7.67219	1.103
7.67192	-14.5814	7.67182	-0.00508	7.67195	1.041
7.67168	-14.576	7.67158	-0.00326	7.6717	1.013
7.67143	-14.5706	7.67133	-0.00145	7.67146	1.021
7.67119	-14.5684	7.67109	-0.00227	7.67121	1.024
7.67095	-14.5603	7.67084	-0.0031	7.67097	1.016
7.6707	-14.5485	7.6706	-0.00244	7.67073	1.035
7.67046	-14.5367	7.67035	-0.00178	7.67048	1.093
7.67021	-14.5245	7.67011	-0.00112	7.67024	1.146
7.66997	-14.5123	7.66987	-0.000457	7.66999	1.159
7.66972	-14.506	7.66962	-0.000306	7.66975	1.146
7.66948	-14.4998	7.66938	-0.000155	7.6695	1.133
7.66923	-14.4935	7.66913	-3e-06	7.66926	1.119
7.66899	-14.4873	7.66889	0.000148	7.66901	1.102
7.66874	-14.481	7.66864	-0.000801	7.66877	1.1
7.6685	-14.4747	7.6684	-0.00175	7.66852	1.122
7.66825	-14.4685	7.66815	-0.0027	7.66828	1.134
7.66801	-14.4622	7.66791	-0.00365	7.66803	1.1
7.66777	-14.456	7.66766	-0.00287	7.66779	1.034
7.66752	-14.4497	7.66742	-0.00209	7.66755	0.995
7.66728	-14.4435	7.66717	-0.00131	7.6673	1.017
7.66703	-14.4372	7.66693	-0.000526	7.66706	1.074
7.66679	-14.4313	7.66668	-0.00277	7.66681	1.11
7.66654	-14.4252	7.66644	-0.00501	7.66657	1.105
7.6663	-14.4192	7.6662	-0.00611	7.66632	1.09
7.66605	-14.4132	7.66595	-0.00455	7.66608	1.104
7.66581	-14.4072	7.66571	-0.00218	7.66583	1.14
7.66556	-14.4012	7.66546	0.000196	7.66559	1.143
7.66532	-14.3952	7.66522	9.3e-05	7.66534	1.078
7.66507	-14.3892	7.66497	-3e-06	7.6651	0.986
7.66483	-14.3832	7.66473	-0.000876	7.66485	0.955
7.66459	-14.3772	7.66448	-0.00174	7.66461	1.026
7.66434	-14.3712	7.66424	-0.00262	7.66436	1.149
7.6641	-14.3652	7.66399	-0.00348	7.66412	1.23
7.66385	-14.3591	7.66375	-0.00317	7.66388	1.227
7.66361	-14.3531	7.6635	-0.00286	7.66363	1.18
7.66336	-14.3472	7.66326	-0.00255	7.66339	1.151
7.66312	-14.3411	7.66302	-0.00224	7.66314	1.16
7.66287	-14.3348	7.66277	-0.00231	7.6629	1.177
7.66263	-14.3284	7.66253	-0.00238	7.66265	1.173
7.66238	-14.322	7.66228	-0.00246	7.66241	1.148
7.66214	-14.3157	7.66204	-0.00253	7.66216	1.114
7.66189	-14.3092	7.66179	-0.00384	7.66192	1.072
7.66165	-14.3029	7.66155	-0.00515	7.66167	1.024
7.6614	-14.2968	7.6613	-0.00223	7.66143	0.99
7.66116	-14.2909	7.66106	0.000697	7.66118	0.991
7.66092	-14.2849	7.66081	0.00169	7.66094	1.022
7.66067	-14.2848	7.66057	5.8e-05	7.6607	1.054
7.66043	-14.2814	7.66032	-0.00175	7.66045	1.069
7.66018	-14.278	7.66008	-0.00091	7.66021	1.07
7.65994	-14.275	7.65983	0.000381	7.65996	1.072
7.65969	-14.2719	7.65959	-0.000965	7.65972	1.078
7.65945	-14.2685	7.65935	-0.000828	7.65947	1.092
7.6592	-14.2651	7.6591	-0.000684	7.65923	1.116
7.65896	-14.2602	7.65886	-0.000326	7.65898	1.141
7.65871	-14.2494	7.65861	-0.00261	7.65874	1.145
7.65847	-14.2423	7.65837	-0.00489	7.65849	1.109
7.65822	-14.2351	7.65812	-0.00453	7.65825	1.054
7.65798	-14.2303	7.65788	-0.00213	7.658	1.034
7.65774	-14.2313	7.65763	0.000258	7.65776	1.087
7.65749	-14.2291	7.65739	0.000175	7.65752	1.177
7.65725	-14.2267	7.65714	0.0001	7.65727	1.211
7.657	-14.2245	7.6569	-0.00136	7.65703	1.138
7.65676	-14.2222	7.65665	-0.00281	7.65678	1.028
7.65651	-14.2199	7.65641	-0.00427	7.65654	1.004
7.65627	-14.2176	7.65617	-0.00572	7.65629	1.094
7.65602	-14.2153	7.65592	-0.00532	7.65605	1.195
7.65578	-14.213	7.65568	-0.00492	7.6558	1.213
7.65553	-14.2107	7.65543	-0.00617	7.65556	1.176
7.65529	-14.2084	7.65519	-0.00477	7.65531	1.166
7.65504	-14.2068	7.65494	-0.00207	7.65507	1.186
7.6548	-14.2054	7.6547	-0.00199	7.65482	1.167
7.65455	-14.2039	7.65445	-0.0029	7.65458	1.104
7.65431	-14.2023	7.65421	-0.00382	7.65433	1.076
7.65407	-14.2008	7.65396	-0.00269	7.65409	1.121
7.65382	-14.1993	7.65372	-0.00156	7.65385	1.17
7.65358	-14.1977	7.65347	-0.00307	7.6536	1.147
7.65333	-14.1962	7.65323	-0.00457	7.65336	1.081
7.65309	-14.1948	7.65299	-0.00367	7.65311	1.051
7.65284	-14.1932	7.65274	-0.00275	7.65287	1.073
7.6526	-14.1916	7.6525	-0.00184	7.65262	1.09
7.65235	-14.1901	7.65225	-0.000924	7.65238	1.075
7.65211	-14.1886	7.65201	-0.000381	7.65213	1.059
7.65186	-14.1871	7.65176	0.000161	7.65189	1.068
7.65162	-14.1855	7.65152	0.000539	7.65164	1.079
7.65137	-14.184	7.65127	0.000924	7.6514	1.064
7.65113	-14.1846	7.65103	0.000533	7.65115	1.046
7.65089	-14.1851	7.65078	-0.0025	7.65091	1.056
7.65064	-14.1855	7.65054	-0.00553	7.65067	1.087
7.6504	-14.186	7.65029	-0.00591	7.65042	1.099
7.65015	-14.1867	7.65005	-0.00518	7.65018	1.089
7.64991	-14.1872	7.6498	-0.00444	7.64993	1.104
7.64966	-14.1877	7.64956	-0.00519	7.64969	1.168
7.64942	-14.1882	7.64932	-0.0033	7.64944	1.237
7.64917	-14.1887	7.64907	0.000519	7.6492	1.244
7.64893	-14.1892	7.64883	0.00169	7.64895	1.187
7.64868	-14.1898	7.64858	-0.00164	7.64871	1.124
7.64844	-14.1903	7.64834	-0.00497	7.64846	1.096
7.64819	-14.1908	7.64809	-0.00427	7.64822	1.095
7.64795	-14.1913	7.64785	-0.00357	7.64797	1.102
7.64771	-14.1918	7.6476	-0.00288	7.64773	1.111
7.64746	-14.1923	7.64736	-0.00218	7.64749	1.113
7.64722	-14.1948	7.64711	-0.00269	7.64724	1.096
7.64697	-14.1971	7.64687	-0.0032	7.647	1.077
7.64673	-14.1996	7.64662	-0.00371	7.64675	1.089
7.64648	-14.202	7.64638	-0.00422	7.64651	1.125
7.64624	-14.2044	7.64614	-0.00235	7.64626	1.131
7.64599	-14.2068	7.64589	-0.000464	7.64602	1.089
7.64575	-14.2092	7.64565	-0.00106	7.64577	1.059
7.6455	-14.2117	7.6454	-0.00165	7.64553	1.091
7.64526	-14.2174	7.64516	-0.00159	7.64528	1.144
7.64501	-14.2232	7.64491	0.00112	7.64504	1.16
7.64477	-14.2289	7.64467	0.00233	7.64479	1.152
7.64452	-14.2347	7.64442	0.00356	7.64455	1.172
7.64428	-14.2351	7.64418	0.00352	7.6443	1.208
7.64404	-14.2355	7.64393	0.00349	7.64406	1.199
7.64379	-14.236	7.64369	0.00345	7.64382	1.156
7.64355	-14.2364	7.64344	0.00342	7.64357	1.153
7.6433	-14.236	7.6432	0.00245	7.64333	1.208
7.64306	-14.2354	7.64296	0.00148	7.64308	1.248
7.64281	-14.2411	7.64271	-0.000972	7.64284	1.214
7.64257	-14.2528	7.64247	-0.000787	7.64259	1.146
7.64232	-14.2626	7.64222	-0.000161	7.64235	1.108
7.64208	-14.2664	7.64198	0.000464	7.6421	1.092
7.64183	-14.268	7.64173	0.00125	7.64186	1.056
7.64159	-14.2697	7.64149	0.00204	7.64161	1.002
7.64134	-14.2745	7.64124	0.00146	7.64137	0.973
7.6411	-14.2793	7.641	0.000876	7.64112	0.985
7.64086	-14.2897	7.64075	0.000292	7.64088	1.02
7.64061	-14.3001	7.64051	-0.000292	7.64064	1.056
7.64037	-14.3042	7.64026	-0.00185	7.64039	1.084
7.64012	-14.3024	7.64002	-0.00339	7.64015	1.097
7.63988	-14.3038	7.63977	-0.00396	7.6399	1.094
7.63963	-14.3053	7.63953	-0.00187	7.63966	1.087
7.63939	-14.3104	7.63929	-0.000457	7.63941	1.092
7.63914	-14.3154	7.63904	-0.00167	7.63917	1.107
7.6389	-14.3204	7.6388	-0.00289	7.63892	1.119
7.63865	-14.3253	7.63855	-0.00147	7.63868	1.119
7.63841	-14.3271	7.63831	-0.000107	7.63843	1.1
7.63816	-14.3287	7.63806	-0.00138	7.63819	1.066
7.63792	-14.3363	7.63782	-0.00266	7.63794	1.036
7.63768	-14.3439	7.63757	-0.00129	7.6377	1.032
7.63743	-14.3527	7.63733	-0.00119	7.63746	1.055
7.63719	-14.3616	7.63708	-0.00373	7.63721	1.086
7.63694	-14.3704	7.63684	-0.0061	7.63697	1.102
7.6367	-14.3793	7.63659	-0.00583	7.63672	1.105
7.63645	-14.3886	7.63635	-0.00268	7.63648	1.105
7.63621	-14.3977	7.63611	0.000471	7.63623	1.112
7.63596	-14.407	7.63586	0.000979	7.63599	1.122
7.63572	-14.4161	7.63562	0.0015	7.63574	1.119
7.63547	-14.4243	7.63537	0.0014	7.6355	1.099
7.63523	-14.4325	7.63513	-0.00133	7.63525	1.08
7.63498	-14.4407	7.63488	-0.00406	7.63501	1.079
7.63474	-14.4489	7.63464	-0.00415	7.63476	1.084
7.63449	-14.4605	7.63439	-0.00376	7.63452	1.066
7.63425	-14.4722	7.63415	-0.00337	7.63427	1.035
7.63401	-14.478	7.6339	-0.00282	7.63403	1.042
7.63376	-14.4837	7.63366	-0.00226	7.63379	1.091
7.63352	-14.4914	7.63341	-0.00133	7.63354	1.11
7.63327	-14.4989	7.63317	-0.000388	7.6333	1.048
7.63303	-14.5096	7.63292	-0.00209	7.63305	0.954
7.63278	-14.5201	7.63268	-0.00378	7.63281	0.915
7.63254	-14.5268	7.63244	-0.00335	7.63256	0.939
7.63229	-14.5335	7.63219	-0.00291	7.63232	0.973
7.63205	-14.5432	7.63195	-0.00248	7.63207	1.003
7.6318	-14.5527	7.6317	-0.00204	7.63183	1.062
7.63156	-14.5649	7.63146	0.000704	7.63158	1.138
7.63131	-14.577	7.63121	0.00345	7.63134	1.166
7.63107	-14.5862	7.63097	0.0018	7.63109	1.128
7.63083	-14.5954	7.63072	0.000155	7.63085	1.081
7.63058	-14.6068	7.63048	-0.00119	7.63061	1.077
7.63034	-14.6182	7.63023	-0.00252	7.63036	1.101
7.63009	-14.6296	7.62999	-0.00386	7.63012	1.111
7.62985	-14.6409	7.62974	-0.00519	7.62987	1.094
7.6296	-14.6489	7.6295	-0.00499	7.62963	1.064
7.62936	-14.6567	7.62926	-0.00479	7.62938	1.039
7.62911	-14.6705	7.62901	-0.00458	7.62914	1.036
7.62887	-14.6843	7.62877	-0.00437	7.62889	1.066
7.62862	-14.6945	7.62852	-0.0031	7.62865	1.108
7.62838	-14.7045	7.62828	-0.00183	7.6284	1.138
7.62813	-14.7147	7.62803	-0.0032	7.62816	1.154
7.62789	-14.7247	7.62779	-0.00457	7.62791	1.156
7.62765	-14.7393	7.62754	-0.00379	7.62767	1.12
7.6274	-14.7539	7.6273	-0.00301	7.62742	1.056
7.62716	-14.7626	7.62705	-0.0024	7.62718	1.047
7.62691	-14.7712	7.62681	-0.00178	7.62694	1.149
7.62667	-14.7833	7.62656	-0.00222	7.62669	1.272
7.62642	-14.7953	7.62632	-0.00529	7.62645	1.269
7.62618	-14.8073	7.62608	-0.00836	7.6262	1.14
7.62593	-14.8193	7.62583	-0.00879	7.62596	1.037
7.62569	-14.831	7.62559	-0.00609	7.62571	1.045
7.62544	-14.8427	7.62534	-0.00339	7.62547	1.083
7.6252	-14.8543	7.6251	-0.00316	7.62522	1.063
7.62495	-14.8659	7.62485	-0.00293	7.62498	1.025
7.62471	-14.8776	7.62461	-0.00272	7.62473	1.037
7.62446	-14.8892	7.62436	-0.0025	7.62449	1.063
7.62422	-14.9009	7.62412	-0.00229	7.62424	1.041
7.62398	-14.9125	7.62387	-0.00207	7.624	1.01
7.62373	-14.9252	7.62363	-0.00312	7.62376	1.049
7.62349	-14.9378	7.62338	-0.00416	7.62351	1.137
7.62324	-14.9504	7.62314	-0.00521	7.62327	1.183
7.623	-14.9631	7.62289	-0.00625	7.62302	1.17
7.62275	-14.9757	7.62265	-0.00638	7.62278	1.158
7.62251	-14.9883	7.62241	-0.0065	7.62253	1.161
7.62226	-15.001	7.62216	-0.00663	7.62229	1.116
7.62202	-15.0137	7.62192	-0.00676	7.62204	1.011
7.62177	-15.0294	7.62167	-0.00672	7.6218	0.934
7.62153	-15.045	7.62143	-0.00668	7.62155	0.96
7.62128	-15.0606	7.62118	-0.00813	7.62131	1.052
7.62104	-15.0762	7.62094	-0.00693	7.62106	1.118
7.6208	-15.0918	7.62069	-0.0065	7.62082	1.123
7.62055	-15.1074	7.62045	-0.00606	7.62058	1.101
7.62031	-15.1231	7.6202	-0.00547	7.62033	1.084
7.62006	-15.1387	7.61996	-0.00486	7.62009	1.062
7.61982	-15.1525	7.61971	-0.00476	7.61984	1.026
7.61957	-15.1664	7.61947	-0.00466	7.6196	1.01
7.61933	-15.1802	7.61923	-0.00455	7.61935	1.066
7.61908	-15.194	7.61898	-0.00444	7.61911	1.181
7.61884	-15.2092	7.61874	-0.00624	7.61886	1.258
7.61859	-15.2242	7.61849	-0.00803	7.61862	1.207
7.61835	-15.2364	7.61825	-0.00883	7.61837	1.056
7.6181	-15.2486	7.618	-0.00699	7.61813	0.932
7.61786	-15.2658	7.61776	-0.00417	7.61788	0.915
7.61761	-15.283	7.61751	-0.00398	7.61764	0.966
7.61737	-15.2942	7.61727	-0.00655	7.61739	1.009
7.61713	-15.3054	7.61702	-0.0091	7.61715	1.031
7.61688	-15.3198	7.61678	-0.00968	7.61691	1.06
7.61664	-15.3342	7.61653	-0.01025	7.61666	1.092
7.61639	-15.3486	7.61629	-0.01082	7.61642	1.104
7.61615	-15.363	7.61605	-0.01139	7.61617	1.105
7.6159	-15.3793	7.6158	-0.01026	7.61593	1.128
7.61566	-15.3957	7.61556	-0.00912	7.61568	1.176
7.61541	-15.4121	7.61531	-0.00799	7.61544	1.207
7.61517	-15.4284	7.61507	-0.00685	7.61519	1.187
7.61492	-15.4447	7.61482	-0.00603	7.61495	1.124
7.61468	-15.4611	7.61458	-0.0052	7.6147	1.063
7.61443	-15.4774	7.61433	-0.00437	7.61446	1.052
7.61419	-15.4938	7.61409	-0.00354	7.61421	1.095
7.61395	-15.5052	7.61384	-0.00424	7.61397	1.133
7.6137	-15.5165	7.6136	-0.00495	7.61373	1.097
7.61346	-15.528	7.61335	-0.00566	7.61348	0.99
7.61321	-15.5393	7.61311	-0.00637	7.61324	0.9
7.61297	-15.5507	7.61286	-0.00536	7.61299	0.898
7.61272	-15.562	7.61262	-0.00435	7.61275	0.965
7.61248	-15.5734	7.61238	-0.00351	7.6125	1.033
7.61223	-15.5848	7.61213	-0.00266	7.61226	1.068
7.61199	-15.5955	7.61189	-0.00171	7.61201	1.074
7.61174	-15.606	7.61164	-0.0034	7.61177	1.065
7.6115	-15.6166	7.6114	-0.00508	7.61152	1.049
7.61125	-15.6272	7.61115	-0.00413	7.61128	1.033
7.61101	-15.6378	7.61091	-0.00356	7.61103	1.004
7.61077	-15.6483	7.61066	-0.00298	7.61079	0.947
7.61052	-15.6589	7.61042	-0.0024	7.61055	0.891
7.61028	-15.6695	7.61017	-0.00182	7.6103	0.898
7.61003	-15.6821	7.60993	0.000725	7.61006	0.977
7.60979	-15.6946	7.60968	0.000642	7.60981	1.052
7.60954	-15.7073	7.60944	-0.00235	7.60957	1.062
7.6093	-15.7198	7.6092	-0.00535	7.60932	1.034
7.60905	-15.7294	7.60895	-0.00501	7.60908	1.021
7.60881	-15.739	7.60871	-0.00467	7.60883	1.025
7.60856	-15.7485	7.60846	-0.00433	7.60859	1.029
7.60832	-15.7581	7.60822	-0.00399	7.60834	1.052
7.60807	-15.7728	7.60797	-0.00508	7.6081	1.101
7.60783	-15.7875	7.60773	-0.00617	7.60785	1.111
7.60758	-15.8022	7.60748	-0.00461	7.60761	1.03
7.60734	-15.8169	7.60724	-0.00306	7.60736	0.928
7.6071	-15.8369	7.60699	-0.00246	7.60712	0.924
7.60685	-15.8569	7.60675	-0.00185	7.60688	1.021
7.60661	-15.8769	7.6065	-0.00124	7.60663	1.107
7.60636	-15.897	7.60626	-0.000629	7.60639	1.117
7.60612	-15.917	7.60601	8.6e-05	7.60614	1.099
7.60587	-15.9369	7.60577	0.000807	7.6059	1.108
7.60563	-15.9629	7.60553	-0.00111	7.60565	1.127
7.60538	-15.9889	7.60528	-0.00303	7.60541	1.125
7.60514	-16.0173	7.60504	-0.00207	7.60516	1.124
7.60489	-16.0456	7.60479	-0.0011	7.60492	1.145
7.60465	-16.0641	7.60455	-0.000141	7.60467	1.162
7.6044	-16.0826	7.6043	0.000821	7.60443	1.149
7.60416	-16.1035	7.60406	7.9e-05	7.60418	1.121
7.60392	-16.1244	7.60381	-0.000663	7.60394	1.101
7.60367	-16.1484	7.60357	-0.00141	7.6037	1.074
7.60343	-16.1723	7.60332	-0.00214	7.60345	1.026
7.60318	-16.1936	7.60308	-0.00248	7.60321	0.982
7.60294	-16.2148	7.60283	-0.00281	7.60296	0.976
7.60269	-16.2361	7.60259	-0.00315	7.60272	0.989
7.60245	-16.2573	7.60235	-0.00349	7.60247	0.984
7.6022	-16.2773	7.6021	-0.00349	7.60223	0.963
7.60196	-16.2972	7.60186	-0.0035	7.60198	0.961
7.60171	-16.3112	7.60161	-0.00351	7.60174	0.999
7.60147	-16.3253	7.60137	-0.00351	7.60149	1.064
7.60122	-16.3342	7.60112	-0.00367	7.60125	1.135
7.60098	-16.3431	7.60088	-0.00382	7.601	1.191
7.60074	-16.355	7.60063	-0.00397	7.60076	1.221
7.60049	-16.3669	7.60039	-0.00412	7.60051	1.222
7.60025	-16.381	7.60014	-0.00494	7.60027	1.207
7.6	-16.3952	7.5999	-0.00575	7.60003	1.19
7.59976	-16.4123	7.59965	-0.00656	7.59978	1.173
7.59951	-16.4294	7.59941	-0.00737	7.59954	1.158
7.59927	-16.4461	7.59917	-0.00644	7.59929	1.145
7.59902	-16.4628	7.59892	-0.00549	7.59905	1.126
7.59878	-16.4764	7.59868	-0.00472	7.5988	1.094
7.59853	-16.4902	7.59843	-0.00394	7.59856	1.055
7.59829	-16.5079	7.59819	-0.0027	7.59831	1.031
7.59804	-16.5256	7.59794	-0.00409	7.59807	1.036
7.5978	-16.5335	7.5977	-0.00483	7.59782	1.069
7.59755	-16.5413	7.59745	-0.00424	7.59758	1.125
7.59731	-16.5547	7.59721	-0.00343	7.59733	1.184
7.59707	-16.5682	7.59696	-0.00392	7.59709	1.206
7.59682	-16.5835	7.59672	-0.00442	7.59685	1.176
7.59658	-16.5959	7.59647	-0.00359	7.5966	1.142
7.59633	-16.6072	7.59623	-0.00294	7.59636	1.152
7.59609	-16.6233	7.59598	-0.0036	7.59611	1.187
7.59584	-16.6428	7.59574	-0.00426	7.59587	1.19
7.5956	-16.6621	7.5955	-0.0036	7.59562	1.173
7.59535	-16.6764	7.59525	-0.0015	7.59538	1.195
7.59511	-16.6937	7.59501	-0.000718	7.59513	1.25
7.59486	-16.7122	7.59476	-0.00175	7.59489	1.251
7.59462	-16.7255	7.59452	-0.00278	7.59464	1.169
7.59437	-16.7354	7.59427	-0.00351	7.5944	1.102
7.59413	-16.7454	7.59403	-0.00424	7.59415	1.131
7.59389	-16.7549	7.59378	-0.00497	7.59391	1.193
7.59364	-16.7644	7.59354	-0.00569	7.59367	1.184
7.5934	-16.7769	7.59329	-0.00485	7.59342	1.119
7.59315	-16.7894	7.59305	-0.004	7.59318	1.096
7.59291	-16.802	7.5928	-0.00316	7.59293	1.133
7.59266	-16.8145	7.59256	-0.00231	7.59269	1.156
7.59242	-16.8287	7.59232	-0.00213	7.59244	1.138
7.59217	-16.8428	7.59207	-0.00194	7.5922	1.132
7.59193	-16.857	7.59183	-0.00184	7.59195	1.154
7.59168	-16.8711	7.59158	-0.00173	7.59171	1.141
7.59144	-16.8803	7.59134	-0.0018	7.59146	1.066
7.59119	-16.8895	7.59109	-0.0032	7.59122	0.986
7.59095	-16.8987	7.59085	-0.0055	7.59097	0.955
7.5907	-16.9079	7.5906	-0.00516	7.59073	0.934
7.59046	-16.9197	7.59036	-0.00334	7.59048	0.885
7.59022	-16.9315	7.59011	-0.00416	7.59024	0.857
7.58997	-16.9433	7.58987	-0.00671	7.59	0.924
7.58973	-16.9551	7.58962	-0.00793	7.58975	1.063
7.58948	-16.9639	7.58938	-0.00677	7.58951	1.171
7.58924	-16.9728	7.58914	-0.0056	7.58926	1.186
7.58899	-16.9787	7.58889	-0.00435	7.58902	1.129
7.58875	-16.9846	7.58865	-0.0031	7.58877	1.055
7.5885	-16.9921	7.5884	-0.00347	7.58853	1.003
7.58826	-16.9994	7.58816	-0.00384	7.58828	0.989
7.58801	-17.0096	7.58791	-0.00512	7.58804	1.012
7.58777	-17.0249	7.58767	-0.00507	7.58779	1.054
7.58752	-17.0399	7.58742	-0.00455	7.58755	1.098
7.58728	-17.0499	7.58718	-0.00666	7.5873	1.133
7.58704	-17.0571	7.58693	-0.00886	7.58706	1.138
7.58679	-17.0643	7.58669	-0.00842	7.58682	1.095
7.58655	-17.0743	7.58644	-0.0054	7.58657	1.042
7.5863	-17.0842	7.5862	-0.00501	7.58633	1.047
7.58606	-17.0941	7.58595	-0.0057	7.58608	1.12
7.58581	-17.1041	7.58571	-0.00638	7.58584	1.176
7.58557	-17.1169	7.58547	-0.00683	7.58559	1.146
7.58532	-17.1298	7.58522	-0.0086	7.58535	1.078
7.58508	-17.1368	7.58498	-0.00863	7.5851	1.056
7.58483	-17.1437	7.58473	-0.00603	7.58486	1.078
7.58459	-17.1515	7.58449	-0.00319	7.58461	1.076
7.58434	-17.1593	7.58424	-0.00297	7.58437	1.04
7.5841	-17.1671	7.584	-0.00699	7.58412	1.027
7.58386	-17.1748	7.58375	-0.00837	7.58388	1.055
7.58361	-17.1822	7.58351	-0.00806	7.58364	1.081
7.58337	-17.1897	7.58326	-0.00773	7.58339	1.076
7.58312	-17.197	7.58302	-0.00725	7.58315	1.071
7.58288	-17.2044	7.58277	-0.00676	7.5829	1.091
7.58263	-17.212	7.58253	-0.0044	7.58266	1.115
7.58239	-17.2196	7.58229	-0.00204	7.58241	1.12
7.58214	-17.227	7.58204	-0.00233	7.58217	1.113
7.5819	-17.2344	7.5818	-0.00261	7.58192	1.105
7.58165	-17.2417	7.58155	-0.00209	7.58168	1.102
7.58141	-17.246	7.58131	-0.00157	7.58143	1.132
7.58116	-17.252	7.58106	-0.00106	7.58119	1.204
7.58092	-17.2628	7.58082	-0.000533	7.58094	1.259
7.58067	-17.2727	7.58057	-0.0026	7.5807	1.215
7.58043	-17.2775	7.58033	-0.00466	7.58045	1.096
7.58019	-17.2779	7.58008	-0.00672	7.58021	1.021
7.57994	-17.2811	7.57984	-0.00879	7.57997	1.044
7.5797	-17.2873	7.57959	-0.00789	7.57972	1.082
7.57945	-17.2935	7.57935	-0.00698	7.57948	1.049
7.57921	-17.2969	7.57911	-0.00607	7.57923	0.994
7.57896	-17.3002	7.57886	-0.00516	7.57899	1.012
7.57872	-17.3079	7.57862	-0.0058	7.57874	1.099
7.57847	-17.3155	7.57837	-0.00644	7.5785	1.159
7.57823	-17.3172	7.57813	-0.00707	7.57825	1.15
7.57798	-17.3189	7.57788	-0.0077	7.57801	1.13
7.57774	-17.3271	7.57764	-0.00706	7.57776	1.153
7.57749	-17.3353	7.57739	-0.00642	7.57752	1.193
7.57725	-17.3378	7.57715	-0.00743	7.57727	1.196
7.57701	-17.3402	7.5769	-0.00579	7.57703	1.15
7.57676	-17.3427	7.57666	-0.00235	7.57679	1.089
7.57652	-17.3483	7.57641	-0.00154	7.57654	1.054
7.57627	-17.3555	7.57617	-0.00348	7.5763	1.054
7.57603	-17.3567	7.57592	-0.00542	7.57605	1.066
7.57578	-17.3611	7.57568	-0.00497	7.57581	1.066
7.57554	-17.3655	7.57544	-0.0045	7.57556	1.059
7.57529	-17.3696	7.57519	-0.00405	7.57532	1.074
7.57505	-17.3736	7.57495	-0.00359	7.57507	1.122
7.5748	-17.3746	7.5747	-0.00308	7.57483	1.173
7.57456	-17.3758	7.57446	-0.00257	7.57458	1.194
7.57431	-17.3768	7.57421	-0.00371	7.57434	1.181
7.57407	-17.3779	7.57397	-0.0022	7.57409	1.149
7.57383	-17.3787	7.57372	-0.000594	7.57385	1.095
7.57358	-17.3796	7.57348	-0.00163	7.57361	1.009
7.57334	-17.3826	7.57323	-0.00513	7.57336	0.905
7.57309	-17.3825	7.57299	-0.00599	7.57312	0.83
7.57285	-17.3812	7.57274	-0.00389	7.57287	0.831
7.5726	-17.3858	7.5725	-0.00178	7.57263	0.911
7.57236	-17.3902	7.57226	-0.00391	7.57238	1.015
7.57211	-17.3887	7.57201	-0.00604	7.57214	1.075
7.57187	-17.3909	7.57177	-0.00533	7.57189	1.078
7.57162	-17.393	7.57152	-0.00462	7.57165	1.076
7.57138	-17.3948	7.57128	-0.00391	7.5714	1.103
7.57113	-17.3967	7.57103	-0.0032	7.57116	1.125
7.57089	-17.3988	7.57079	-0.00447	7.57091	1.095
7.57064	-17.4011	7.57054	-0.00574	7.57067	1.035
7.5704	-17.4032	7.5703	-0.00701	7.57042	1.009
7.57016	-17.4054	7.57005	-0.00828	7.57018	1.027
7.56991	-17.4037	7.56981	-0.00652	7.56994	1.045
7.56967	-17.4018	7.56956	-0.00475	7.56969	1.047
7.56942	-17.406	7.56932	-0.00563	7.56945	1.06
7.56918	-17.4102	7.56907	-0.0065	7.5692	1.072
7.56893	-17.4158	7.56883	-0.00551	7.56896	1.046
7.56869	-17.4214	7.56859	-0.00452	7.56871	1.002
7.56844	-17.4191	7.56834	-0.00616	7.56847	1.01
7.5682	-17.4138	7.5681	-0.0078	7.56822	1.071
7.56795	-17.409	7.56785	-0.00732	7.56798	1.09
7.56771	-17.41	7.56761	-0.00682	7.56773	1.018
7.56746	-17.4149	7.56736	-0.00633	7.56749	0.935
7.56722	-17.4169	7.56712	-0.00584	7.56724	0.933
7.56698	-17.4171	7.56687	-0.00584	7.567	0.992
7.56673	-17.4142	7.56663	-0.00584	7.56676	1.044
7.56649	-17.407	7.56638	-0.00584	7.56651	1.084
7.56624	-17.3997	7.56614	-0.00584	7.56627	1.141
7.566	-17.3959	7.56589	-0.00604	7.56602	1.192
7.56575	-17.3922	7.56565	-0.00624	7.56578	1.193
7.56551	-17.3884	7.56541	-0.00644	7.56553	1.153
7.56526	-17.3846	7.56516	-0.00664	7.56529	1.111
7.56502	-17.3831	7.56492	-0.00574	7.56504	1.083
7.56477	-17.3815	7.56467	-0.00484	7.5648	1.07
7.56453	-17.38	7.56443	-0.00394	7.56455	1.097
7.56428	-17.3784	7.56418	-0.00304	7.56431	1.161
7.56404	-17.3769	7.56394	-0.00426	7.56406	1.201
7.56379	-17.3754	7.56369	-0.00549	7.56382	1.179
7.56355	-17.3738	7.56345	-0.00671	7.56357	1.146
7.56331	-17.3723	7.5632	-0.00793	7.56333	1.165
7.56306	-17.3674	7.56296	-0.00806	7.56309	1.201
7.56282	-17.3625	7.56271	-0.00818	7.56284	1.188
7.56257	-17.3611	7.56247	-0.00979	7.5626	1.151
7.56233	-17.3538	7.56223	-0.00876	7.56235	1.158
7.56208	-17.3481	7.56198	-0.00641	7.56211	1.208
7.56184	-17.3452	7.56174	-0.00405	7.56186	1.232
7.56159	-17.3422	7.56149	-0.00417	7.56162	1.212
7.56135	-17.3362	7.56125	-0.00429	7.56137	1.179
7.5611	-17.3304	7.561	-0.00403	7.56113	1.135
7.56086	-17.3277	7.56076	-0.00376	7.56088	1.063
7.56061	-17.3247	7.56051	-0.00349	7.56064	0.997
7.56037	-17.3188	7.56027	-0.00323	7.56039	0.986
7.56013	-17.3147	7.56002	-0.00376	7.56015	1.003
7.55988	-17.3106	7.55978	-0.00429	7.55991	0.984
7.55964	-17.3063	7.55953	-0.00483	7.55966	0.951
7.55939	-17.3021	7.55929	-0.00536	7.55942	0.987
7.55915	-17.2965	7.55904	-0.00523	7.55917	1.089
7.5589	-17.2908	7.5588	-0.0051	7.55893	1.157
7.55866	-17.2853	7.55856	-0.00497	7.55868	1.149
7.55841	-17.2798	7.55831	-0.00484	7.55844	1.132
7.55817	-17.2754	7.55807	-0.00537	7.55819	1.157
7.55792	-17.2739	7.55782	-0.00589	7.55795	1.18
7.55768	-17.2742	7.55758	-0.00642	7.5577	1.162
7.55743	-17.2686	7.55733	-0.00694	7.55746	1.134
7.55719	-17.2588	7.55709	-0.00637	7.55721	1.131
7.55695	-17.2521	7.55684	-0.0058	7.55697	1.123
7.5567	-17.2433	7.5566	-0.00522	7.55673	1.087
7.55646	-17.2345	7.55635	-0.00464	7.55648	1.075
7.55621	-17.2309	7.55611	-0.00472	7.55624	1.126
7.55597	-17.2272	7.55586	-0.00479	7.55599	1.189
7.55572	-17.2236	7.55562	-0.00635	7.55575	1.182
7.55548	-17.2199	7.55538	-0.00526	7.5555	1.113
7.55523	-17.2133	7.55513	-0.00418	7.55526	1.059
7.55499	-17.2068	7.55489	-0.0031	7.55501	1.058
7.55474	-17.2002	7.55464	-0.00448	7.55477	1.072
7.5545	-17.1937	7.5544	-0.00587	7.55452	1.063
7.55425	-17.1868	7.55415	-0.00615	7.55428	1.037
7.55401	-17.1798	7.55391	-0.00642	7.55403	1.023
7.55376	-17.1729	7.55366	-0.0067	7.55379	1.032
7.55352	-17.166	7.55342	-0.00696	7.55354	1.054
7.55328	-17.1639	7.55317	-0.00482	7.5533	1.08
7.55303	-17.1619	7.55293	-0.00268	7.55306	1.113
7.55279	-17.154	7.55268	-0.00317	7.55281	1.164
7.55254	-17.1461	7.55244	-0.00366	7.55257	1.217
7.5523	-17.1419	7.5522	-0.00439	7.55232	1.227
7.55205	-17.1376	7.55195	-0.00512	7.55208	1.165
7.55181	-17.1256	7.55171	-0.00584	7.55183	1.076
7.55156	-17.1106	7.55146	-0.00657	7.55159	1.034
7.55132	-17.0982	7.55122	-0.00812	7.55134	1.061
7.55107	-17.0919	7.55097	-0.00967	7.5511	1.106
7.55083	-17.0856	7.55073	-0.00859	7.55085	1.116
7.55058	-17.0734	7.55048	-0.00749	7.55061	1.092
7.55034	-17.0607	7.55024	-0.00786	7.55036	1.071
7.5501	-17.0538	7.54999	-0.00824	7.55012	1.071
7.54985	-17.0469	7.54975	-0.00613	7.54988	1.081
7.54961	-17.0342	7.5495	-0.00402	7.54963	1.089
7.54936	-17.022	7.54926	-0.00302	7.54939	1.092
7.54912	-17.0158	7.54901	-0.00466	7.54914	1.097
7.54887	-17.0092	7.54877	-0.00745	7.5489	1.113
7.54863	-16.9966	7.54853	-0.00583	7.54865	1.146
7.54838	-16.9828	7.54828	-0.00348	7.54841	1.191
7.54814	-16.9691	7.54804	-0.00377	7.54816	1.237
7.54789	-16.955	7.54779	-0.00395	7.54792	1.262
7.54765	-16.9407	7.54755	-0.00148	7.54767	1.233
7.5474	-16.9291	7.5473	-0.00012	7.54743	1.148
7.54716	-16.9173	7.54706	-0.0014	7.54718	1.078
7.54692	-16.9091	7.54681	-0.00367	7.54694	1.109
7.54667	-16.895	7.54657	-0.00593	7.5467	1.219
7.54643	-16.8825	7.54632	-0.00621	7.54645	1.281
7.54618	-16.873	7.54608	-0.00649	7.54621	1.218
7.54594	-16.8615	7.54583	-0.00842	7.54596	1.108
7.54569	-16.8498	7.54559	-0.00771	7.54572	1.074
7.54545	-16.8416	7.54535	-0.00571	7.54547	1.12
7.5452	-16.8334	7.5451	-0.00635	7.54523	1.158
7.54496	-16.8253	7.54486	-0.00624	7.54498	1.14
7.54471	-16.817	7.54461	-0.00481	7.54474	1.094
7.54447	-16.8088	7.54437	-0.00317	7.54449	1.048
7.54422	-16.8005	7.54412	-0.00417	7.54425	1.015
7.54398	-16.7923	7.54388	-0.00698	7.544	1.017
7.54373	-16.7841	7.54363	-0.00846	7.54376	1.063
7.54349	-16.7845	7.54339	-0.00751	7.54351	1.105
7.54325	-16.7848	7.54314	-0.00655	7.54327	1.096
7.543	-16.7853	7.5429	-0.00716	7.54303	1.076
7.54276	-16.7857	7.54265	-0.00513	7.54278	1.106
7.54251	-16.7861	7.54241	-0.00193	7.54254	1.153
7.54227	-16.7865	7.54216	-0.00136	7.54229	1.129
7.54202	-16.7869	7.54192	-0.00355	7.54205	1.054
7.54178	-16.7872	7.54168	-0.00573	7.5418	1.04
7.54153	-16.7875	7.54143	-0.0045	7.54156	1.111
7.54129	-16.7877	7.54119	-0.00328	7.54131	1.158
7.54104	-16.7878	7.54094	-0.00222	7.54107	1.112
7.5408	-16.7881	7.5407	-0.00116	7.54082	1.053
7.54055	-16.7833	7.54045	-0.000608	7.54058	1.075
7.54031	-16.7786	7.54021	-0.0027	7.54033	1.132
7.54007	-16.7739	7.53996	-0.00487	7.54009	1.123
7.53982	-16.769	7.53972	-0.00439	7.53985	1.066
7.53958	-16.7641	7.53947	-0.00269	7.5396	1.072
7.53933	-16.7592	7.53923	-0.00231	7.53936	1.169
7.53909	-16.7545	7.53898	-0.00365	7.53911	1.259
7.53884	-16.7497	7.53874	-0.00499	7.53887	1.252
7.5386	-16.743	7.5385	-0.00485	7.53862	1.172
7.53835	-16.7391	7.53825	-0.0047	7.53838	1.112
7.53811	-16.7368	7.53801	-0.00456	7.53813	1.117
7.53786	-16.7293	7.53776	-0.00441	7.53789	1.147
7.53762	-16.7204	7.53752	-0.00575	7.53764	1.152
7.53737	-16.7144	7.53727	-0.00708	7.5374	1.134
7.53713	-16.7065	7.53703	-0.00743	7.53715	1.122
7.53688	-16.6986	7.53678	-0.00514	7.53691	1.113
7.53664	-16.6908	7.53654	-0.00369	7.53667	1.074
7.5364	-16.6831	7.53629	-0.00489	7.53642	1.016
7.53615	-16.6755	7.53605	-0.00534	7.53618	0.996
7.53591	-16.6679	7.5358	-0.00447	7.53593	1.037
7.53566	-16.6584	7.53556	-0.0038	7.53569	1.078
7.53542	-16.6518	7.53532	-0.00576	7.53544	1.068
7.53517	-16.6466	7.53507	-0.00772	7.5352	1.046
7.53493	-16.6363	7.53483	-0.00704	7.53495	1.086
7.53468	-16.627	7.53458	-0.00618	7.53471	1.169
7.53444	-16.6207	7.53434	-0.00664	7.53446	1.206
7.53419	-16.6124	7.53409	-0.00702	7.53422	1.162
7.53395	-16.6041	7.53385	-0.00607	7.53397	1.09
7.5337	-16.5998	7.5336	-0.00546	7.53373	1.047
7.53346	-16.5955	7.53336	-0.00616	7.53348	1.046
7.53322	-16.5883	7.53311	-0.00687	7.53324	1.079
7.53297	-16.5761	7.53287	-0.00625	7.533	1.143
7.53273	-16.5627	7.53262	-0.00536	7.53275	1.205
7.53248	-16.5524	7.53238	-0.0058	7.53251	1.219
7.53224	-16.55	7.53213	-0.0054	7.53226	1.176
7.53199	-16.5476	7.53189	-0.00501	7.53202	1.127
7.53175	-16.5394	7.53165	-0.00453	7.53177	1.115
7.5315	-16.5312	7.5314	-0.00405	7.53153	1.135
7.53126	-16.5231	7.53116	-0.00358	7.53128	1.154
7.53101	-16.5149	7.53091	-0.0031	7.53104	1.142
7.53077	-16.5073	7.53067	-0.00268	7.53079	1.103
7.53052	-16.4998	7.53042	-0.00226	7.53055	1.085
7.53028	-16.4922	7.53018	-0.00448	7.5303	1.134
7.53004	-16.4846	7.52993	-0.00669	7.53006	1.217
7.52979	-16.477	7.52969	-0.00616	7.52982	1.232
7.52955	-16.4694	7.52944	-0.00563	7.52957	1.142
7.5293	-16.4618	7.5292	-0.00675	7.52933	1.047
7.52906	-16.4542	7.52895	-0.00523	7.52908	1.048
7.52881	-16.4522	7.52871	-0.0034	7.52884	1.105
7.52857	-16.4502	7.52847	-0.00421	7.52859	1.121
7.52832	-16.4415	7.52822	-0.00502	7.52835	1.096
7.52808	-16.4279	7.52798	-0.00319	7.5281	1.098
7.52783	-16.4155	7.52773	-0.000588	7.52786	1.114
7.52759	-16.4098	7.52749	-0.000629	7.52761	1.078
7.52734	-16.4061	7.52724	-0.00342	7.52737	1.022
7.5271	-16.4022	7.527	-0.0062	7.52712	1.043
7.52685	-16.3949	7.52675	-0.00649	7.52688	1.131
7.52661	-16.3875	7.52651	-0.00678	7.52663	1.167
7.52637	-16.3801	7.52626	-0.00707	7.52639	1.117
7.52612	-16.3727	7.52602	-0.00735	7.52615	1.078
7.52588	-16.3677	7.52577	-0.00681	7.5259	1.102
7.52563	-16.3625	7.52553	-0.00628	7.52566	1.117
7.52539	-16.3574	7.52529	-0.00574	7.52541	1.074
7.52514	-16.3522	7.52504	-0.0052	7.52517	1.046
7.5249	-16.3471	7.5248	-0.00493	7.52492	1.087
7.52465	-16.342	7.52455	-0.00466	7.52468	1.141
7.52441	-16.3368	7.52431	-0.00604	7.52443	1.154
7.52416	-16.3317	7.52406	-0.00478	7.52419	1.173
7.52392	-16.3266	7.52382	-0.00294	7.52394	1.242
7.52367	-16.3215	7.52357	-0.00375	7.5237	1.297
7.52343	-16.3164	7.52333	-0.00373	7.52345	1.27
7.52319	-16.3112	7.52308	-0.00238	7.52321	1.2
7.52294	-16.3061	7.52284	-0.0023	7.52297	1.149
7.5227	-16.301	7.52259	-0.00354	7.52272	1.094
7.52245	-16.2958	7.52235	-0.00406	7.52248	1.008
7.52221	-16.2906	7.5221	-0.000182	7.52223	0.96
7.52196	-16.2872	7.52186	0.00468	7.52199	1.021
7.52172	-16.2839	7.52162	0.00515	7.52174	1.128
7.52147	-16.2806	7.52137	0.00323	7.5215	1.164
7.52123	-16.2772	7.52113	0.00263	7.52125	1.125
7.52098	-16.2737	7.52088	0.00374	7.52101	1.108
7.52074	-16.2704	7.52064	0.00484	7.52076	1.14
7.52049	-16.2672	7.52039	0.00603	7.52052	1.158
7.52025	-16.264	7.52015	0.00722	7.52027	1.132
7.52001	-16.2588	7.5199	0.00747	7.52003	1.109
7.51976	-16.2567	7.51966	0.00773	7.51979	1.121
7.51952	-16.2555	7.51941	0.00798	7.51954	1.137
7.51927	-16.2494	7.51917	0.00824	7.5193	1.122
7.51903	-16.2465	7.51892	0.01047	7.51905	1.09
7.51878	-16.2434	7.51868	0.0127	7.51881	1.067
7.51854	-16.2402	7.51844	0.01492	7.51856	1.058
7.51829	-16.2369	7.51819	0.01715	7.51832	1.053
7.51805	-16.231	7.51795	0.01954	7.51807	1.055
7.5178	-16.228	7.5177	0.02193	7.51783	1.071
7.51756	-16.2263	7.51746	0.02432	7.51758	1.106
7.51731	-16.2196	7.51721	0.02672	7.51734	1.15
7.51707	-16.2143	7.51697	0.02926	7.51709	1.171
7.51682	-16.2118	7.51672	0.0318	7.51685	1.142
7.51658	-16.2078	7.51648	0.03534	7.5166	1.094
7.51634	-16.2037	7.51623	0.04151	7.51636	1.095
7.51609	-16.1998	7.51599	0.04729	7.51612	1.155
7.51585	-16.2009	7.51574	0.05044	7.51587	1.199
7.5156	-16.2009	7.5155	0.05375	7.51563	1.165
7.51536	-16.1979	7.51525	0.05971	7.51538	1.09
7.51511	-16.1969	7.51501	0.06769	7.51514	1.055
7.51487	-16.1958	7.51477	0.07567	7.51489	1.086
7.51462	-16.1946	7.51452	0.08109	7.51465	1.152
7.51438	-16.1934	7.51428	0.08652	7.5144	1.21
7.51413	-16.1921	7.51403	0.09263	7.51416	1.214
7.51389	-16.1907	7.51379	0.09743	7.51391	1.132
7.51364	-16.1892	7.51354	0.10139	7.51367	0.995
7.5134	-16.1876	7.5133	0.108	7.51342	0.909
7.51316	-16.1881	7.51305	0.11598	7.51318	0.943
7.51291	-16.1855	7.51281	0.12265	7.51294	1.047
7.51267	-16.1817	7.51256	0.12749	7.51269	1.123
7.51242	-16.1828	7.51232	0.13234	7.51245	1.14
7.51218	-16.1827	7.51207	0.13823	7.5122	1.133
7.51193	-16.1795	7.51183	0.14281	7.51196	1.122
[truncated: 30,708 more rows]

## Sheet: Supplementary Figure 9
Wavenumber [cm-1] (x)	Transmittence [%] (y)
3200.43	67.5978
3199.94	67.5975
3199.46	67.5969
3198.98	67.5957
3198.5	67.5935
3198.01	67.5903
3197.53	67.5861
3197.05	67.5814
3196.57	67.5765
3196.09	67.5721
3195.6	67.5683
3195.12	67.5655
3194.64	67.5635
3194.16	67.5621
3193.68	67.561
3193.19	67.5599
3192.71	67.5586
3192.23	67.5569
3191.75	67.555
3191.26	67.5526
3190.78	67.5496
3190.3	67.5459
3189.82	67.5414
3189.34	67.5362
3188.85	67.5307
3188.37	67.5253
3187.89	67.5204
3187.41	67.5162
3186.93	67.513
3186.44	67.5102
3185.96	67.5079
3185.48	67.5055
3185	67.5032
3184.51	67.5008
3184.03	67.4987
3183.55	67.4968
3183.07	67.495
3182.59	67.4929
3182.1	67.4905
3181.62	67.4875
3181.14	67.4839
3180.66	67.4801
3180.18	67.4765
3179.69	67.4732
3179.21	67.4703
3178.73	67.4676
3178.25	67.4648
3177.76	67.4615
3177.28	67.4575
3176.8	67.453
3176.32	67.4482
3175.84	67.4434
3175.35	67.4387
3174.87	67.4343
3174.39	67.4299
3173.91	67.4256
3173.43	67.4215
3172.94	67.4177
3172.46	67.4144
3171.98	67.4119
3171.5	67.4099
3171.01	67.4082
3170.53	67.4062
3170.05	67.4038
3169.57	67.4007
3169.09	67.3972
3168.6	67.3936
3168.12	67.3903
3167.64	67.3872
3167.16	67.3841
3166.68	67.3805
3166.19	67.3761
3165.71	67.3712
3165.23	67.3667
3164.75	67.3641
3164.26	67.3653
3163.78	67.3716
3163.3	67.3834
3162.82	67.3998
3162.34	67.4183
3161.85	67.4357
3161.37	67.4487
3160.89	67.4543
3160.41	67.4511
3159.93	67.4396
3159.44	67.4213
3158.96	67.3992
3158.48	67.3764
3158	67.3558
3157.51	67.3393
3157.03	67.3276
3156.55	67.3204
3156.07	67.3167
3155.59	67.315
3155.1	67.3141
3154.62	67.3131
3154.14	67.3114
3153.66	67.3088
3153.18	67.3053
3152.69	67.3011
3152.21	67.2963
3151.73	67.2912
3151.25	67.286
3150.76	67.2811
3150.28	67.2769
3149.8	67.2737
3149.32	67.2712
3148.84	67.2693
3148.36	67.2675
3147.87	67.2653
3147.39	67.2625
3146.91	67.2591
3146.43	67.2553
3145.94	67.2515
3145.46	67.248
3144.98	67.2448
3144.5	67.2418
3144.01	67.2387
3143.53	67.2353
3143.05	67.2315
3142.57	67.2276
3142.09	67.2236
3141.61	67.2199
3141.12	67.2165
3140.64	67.213
3140.16	67.2093
3139.68	67.2051
3139.19	67.2004
3138.71	67.1955
3138.23	67.1909
3137.75	67.187
3137.27	67.184
3136.78	67.182
3136.3	67.1804
3135.82	67.1789
3135.34	67.1771
3134.86	67.1749
3134.37	67.1722
3133.89	67.1693
3133.41	67.1663
3132.93	67.1631
3132.44	67.1598
3131.96	67.1561
3131.48	67.152
3131	67.1476
3130.52	67.1433
3130.03	67.1393
3129.55	67.1359
3129.07	67.1332
3128.59	67.1309
3128.11	67.129
3127.62	67.127
3127.14	67.1249
3126.66	67.1227
3126.18	67.1206
3125.69	67.1185
3125.21	67.1165
3124.73	67.1142
3124.25	67.1114
3123.77	67.108
3123.28	67.1039
3122.8	67.0991
3122.32	67.0938
3121.84	67.0883
3121.36	67.0827
3120.87	67.077
3120.39	67.0716
3119.91	67.0664
3119.43	67.062
3118.94	67.0584
3118.46	67.056
3117.98	67.0545
3117.5	67.0537
3117.02	67.0529
3116.53	67.0517
3116.05	67.0495
3115.57	67.0463
3115.09	67.0424
3114.61	67.0381
3114.12	67.0338
3113.64	67.0298
3113.16	67.0262
3112.68	67.0227
3112.19	67.0193
3111.71	67.0159
3111.23	67.0124
3110.75	67.009
3110.27	67.0055
3109.78	67.0019
3109.3	66.9983
3108.82	66.9945
3108.34	66.9907
3107.86	66.9869
3107.37	66.9837
3106.89	66.981
3106.41	66.9789
3105.93	66.9771
3105.45	66.9754
3104.96	66.9731
3104.48	66.9701
3104	66.9663
3103.52	66.9619
3103.03	66.9571
3102.55	66.9523
3102.07	66.9476
3101.59	66.943
3101.11	66.9387
3100.62	66.9345
3100.14	66.9307
3099.66	66.9275
3099.18	66.9251
3098.7	66.9234
3098.21	66.9223
3097.73	66.9214
3097.25	66.9202
3096.77	66.9184
3096.28	66.9159
3095.8	66.9129
3095.32	66.9096
3094.84	66.9061
3094.36	66.9025
3093.87	66.8987
3093.39	66.8946
3092.91	66.8901
3092.43	66.8853
3091.95	66.8803
3091.46	66.8753
3090.98	66.8704
3090.5	66.8656
3090.02	66.861
3089.53	66.8562
3089.05	66.8516
3088.57	66.8473
3088.09	66.8435
3087.61	66.8406
3087.12	66.8385
3086.64	66.8369
3086.16	66.8355
3085.68	66.8337
3085.2	66.8315
3084.71	66.8288
3084.23	66.8259
3083.75	66.823
3083.27	66.8205
3082.78	66.818
3082.3	66.8153
3081.82	66.8117
3081.34	66.8069
3080.86	66.8011
3080.37	66.7945
3079.89	66.7878
3079.41	66.7816
3078.93	66.7763
3078.45	66.7721
3077.96	66.7688
3077.48	66.7661
3077	66.7638
3076.52	66.7618
3076.03	66.7601
3075.55	66.7585
3075.07	66.7571
3074.59	66.7554
3074.11	66.7533
3073.62	66.7506
3073.14	66.7472
3072.66	66.7434
3072.18	66.7396
3071.7	66.7359
3071.21	66.7325
3070.73	66.7291
3070.25	66.7256
3069.77	66.7216
3069.28	66.717
3068.8	66.7119
3068.32	66.7068
3067.84	66.7018
3067.36	66.6973
3066.87	66.6934
3066.39	66.69
3065.91	66.6871
3065.43	66.6846
3064.95	66.6824
3064.46	66.6807
3063.98	66.6794
3063.5	66.6784
3063.02	66.6774
3062.53	66.6762
3062.05	66.6745
3061.57	66.6723
3061.09	66.6696
3060.61	66.6666
3060.12	66.6635
3059.64	66.6603
3059.16	66.6568
3058.68	66.6531
3058.2	66.6491
3057.71	66.6447
3057.23	66.6403
3056.75	66.6362
3056.27	66.6325
3055.78	66.6293
3055.3	66.6264
3054.82	66.6238
3054.34	66.621
3053.86	66.6179
3053.37	66.6147
3052.89	66.6113
3052.41	66.6079
3051.93	66.6048
3051.45	66.6019
3050.96	66.5991
3050.48	66.5964
3050	66.5936
3049.52	66.5906
3049.03	66.5872
3048.55	66.5834
3048.07	66.579
3047.59	66.5738
3047.11	66.5681
3046.62	66.5621
3046.14	66.5563
3045.66	66.5512
3045.18	66.5472
3044.7	66.5441
3044.21	66.5417
3043.73	66.539
3043.25	66.5357
3042.77	66.5312
3042.28	66.5257
3041.8	66.5197
3041.32	66.5141
3040.84	66.5097
3040.36	66.507
3039.87	66.506
3039.39	66.5063
3038.91	66.5071
3038.43	66.5076
3037.95	66.5073
3037.46	66.5056
3036.98	66.5025
3036.5	66.498
3036.02	66.4923
3035.53	66.4858
3035.05	66.4789
3034.57	66.4721
3034.09	66.4661
3033.61	66.4612
3033.12	66.4576
3032.64	66.4551
3032.16	66.4535
3031.68	66.4522
3031.2	66.4509
3030.71	66.4494
3030.23	66.4477
3029.75	66.4459
3029.27	66.4441
3028.78	66.4421
3028.3	66.4398
3027.82	66.4367
3027.34	66.4327
3026.86	66.4279
3026.37	66.4224
3025.89	66.4167
3025.41	66.4113
3024.93	66.4064
3024.45	66.4021
3023.96	66.3983
3023.48	66.3948
3023	66.3915
3022.52	66.3884
3022.03	66.3855
3021.55	66.3827
3021.07	66.3801
3020.59	66.3774
3020.11	66.3745
3019.62	66.3712
3019.14	66.3675
3018.66	66.3635
3018.18	66.3595
3017.7	66.3555
3017.21	66.3518
3016.73	66.3482
3016.25	66.3445
3015.77	66.3406
3015.28	66.3363
3014.8	66.3315
3014.32	66.3264
3013.84	66.3213
3013.36	66.3161
3012.87	66.3111
3012.39	66.3063
3011.91	66.302
3011.43	66.2983
3010.95	66.2951
3010.46	66.2926
3009.98	66.2907
3009.5	66.289
3009.02	66.2872
3008.53	66.285
3008.05	66.2823
3007.57	66.2789
3007.09	66.2752
3006.61	66.2712
3006.12	66.2672
3005.64	66.2632
3005.16	66.2591
3004.68	66.2549
3004.2	66.2507
3003.71	66.2467
3003.23	66.2431
3002.75	66.2401
3002.27	66.2376
3001.78	66.2354
3001.3	66.2332
3000.82	66.2306
3000.34	66.2272
2999.86	66.2233
2999.37	66.2188
2998.89	66.2143
2998.41	66.2098
2997.93	66.2055
2997.45	66.2013
2996.96	66.1968
2996.48	66.1921
2996	66.1869
2995.52	66.1816
2995.03	66.1764
2994.55	66.1715
2994.07	66.1672
2993.59	66.1635
2993.11	66.1604
2992.62	66.1577
2992.14	66.1555
2991.66	66.1537
2991.18	66.1521
2990.7	66.1505
2990.21	66.1485
2989.73	66.1457
2989.25	66.142
2988.77	66.1374
2988.28	66.132
2987.8	66.1266
2987.32	66.1215
2986.84	66.1172
2986.36	66.1138
2985.88	66.1109
2985.39	66.1081
2984.91	66.1051
2984.43	66.1017
2983.95	66.0979
2983.46	66.0938
2982.98	66.0894
2982.5	66.0848
2982.02	66.0799
2981.53	66.0746
2981.05	66.0687
2980.57	66.0627
2980.09	66.0569
2979.61	66.0518
2979.12	66.0477
2978.64	66.0447
2978.16	66.0423
2977.68	66.0402
2977.2	66.0377
2976.71	66.0346
2976.23	66.0309
2975.75	66.0269
2975.27	66.0228
2974.78	66.0189
2974.3	66.0152
2973.82	66.0114
2973.34	66.0073
2972.86	66.0027
2972.38	65.9976
2971.89	65.9923
2971.41	65.9872
2970.93	65.9825
2970.45	65.9786
2969.96	65.9755
2969.48	65.9731
2969	65.9711
2968.52	65.9694
2968.03	65.9677
2967.55	65.9656
2967.07	65.9628
2966.59	65.9592
2966.11	65.9545
2965.62	65.9489
2965.14	65.9427
2964.66	65.9362
2964.18	65.93
2963.7	65.9243
2963.21	65.919
2962.73	65.9141
2962.25	65.9094
2961.77	65.9045
2961.28	65.8995
2960.8	65.8947
2960.32	65.8902
2959.84	65.8862
2959.36	65.8825
2958.88	65.879
2958.39	65.875
2957.91	65.8704
2957.43	65.865
2956.95	65.859
2956.46	65.8528
2955.98	65.8469
2955.5	65.8415
2955.02	65.8367
2954.54	65.8323
2954.05	65.828
2953.57	65.8233
2953.09	65.8182
2952.61	65.8126
2952.12	65.8069
2951.64	65.8013
2951.16	65.7965
2950.68	65.7926
2950.2	65.7901
2949.71	65.7889
2949.23	65.7891
2948.75	65.7901
2948.27	65.7914
2947.79	65.7922
2947.3	65.7918
2946.82	65.7898
2946.34	65.7857
2945.86	65.7799
2945.38	65.7729
2944.89	65.7651
2944.41	65.7574
2943.93	65.7501
2943.45	65.7439
2942.96	65.7388
2942.48	65.7353
2942	65.7331
2941.52	65.7322
2941.04	65.732
2940.55	65.7319
2940.07	65.7311
2939.59	65.7289
2939.11	65.725
2938.62	65.7195
2938.14	65.7131
2937.66	65.7068
2937.18	65.7012
2936.7	65.6967
2936.21	65.6933
2935.73	65.6902
2935.25	65.6866
2934.77	65.6819
2934.29	65.6757
2933.8	65.6682
2933.32	65.6599
2932.84	65.6514
2932.36	65.6429
2931.88	65.6349
2931.39	65.6271
2930.91	65.6196
2930.43	65.6125
2929.95	65.6058
2929.46	65.5996
2928.98	65.5939
2928.5	65.5886
2928.02	65.5832
2927.54	65.5773
2927.05	65.5705
2926.57	65.5628
2926.09	65.5544
2925.61	65.5459
2925.12	65.5377
2924.64	65.53
2924.16	65.523
2923.68	65.5163
2923.2	65.5098
2922.72	65.5035
2922.23	65.4971
2921.75	65.4909
2921.27	65.485
2920.79	65.4792
2920.3	65.4732
2919.82	65.4667
2919.34	65.4594
2918.86	65.4512
2918.38	65.4424
2917.89	65.4335
2917.41	65.4249
2916.93	65.4172
2916.45	65.4104
2915.97	65.4046
2915.48	65.3996
2915	65.3952
2914.52	65.3912
2914.04	65.3877
2913.55	65.3846
2913.07	65.3818
2912.59	65.3794
2912.11	65.377
2911.62	65.3748
2911.14	65.3727
2910.66	65.3707
2910.18	65.3691
2909.7	65.3679
2909.22	65.3671
2908.73	65.3665
2908.25	65.366
2907.77	65.3654
2907.29	65.3646
2906.8	65.3636
2906.32	65.3622
2905.84	65.3606
2905.36	65.3586
2904.88	65.356
2904.39	65.3527
2903.91	65.3488
2903.43	65.3446
2902.95	65.3403
2902.47	65.3363
2901.98	65.3326
2901.5	65.3294
2901.02	65.3263
2900.54	65.3231
2900.05	65.3197
2899.57	65.316
2899.09	65.3122
2898.61	65.3083
2898.12	65.3044
2897.64	65.3005
2897.16	65.2962
2896.68	65.2913
2896.2	65.2858
2895.72	65.2799
2895.23	65.2737
2894.75	65.2679
2894.27	65.2628
2893.79	65.2585
2893.3	65.2549
2892.82	65.2517
2892.34	65.2486
2891.86	65.2454
2891.38	65.242
2890.89	65.2385
2890.41	65.2351
2889.93	65.232
2889.45	65.2291
2888.97	65.2265
2888.48	65.224
2888	65.2214
2887.52	65.2187
2887.04	65.2157
2886.55	65.2125
2886.07	65.2087
2885.59	65.2045
2885.11	65.2001
2884.63	65.1956
2884.14	65.1916
2883.66	65.1882
2883.18	65.1857
2882.7	65.1837
2882.22	65.1818
2881.73	65.1794
2881.25	65.1759
2880.77	65.171
2880.29	65.1649
2879.8	65.1582
2879.32	65.1514
2878.84	65.1451
2878.36	65.1394
2877.88	65.1342
2877.39	65.1293
2876.91	65.1243
2876.43	65.1193
2875.95	65.1146
2875.47	65.1103
2874.98	65.107
2874.5	65.1047
2874.02	65.1033
2873.54	65.1022
2873.05	65.1012
2872.57	65.0995
2872.09	65.097
2871.61	65.0935
2871.13	65.0891
2870.64	65.0839
2870.16	65.0781
2869.68	65.0719
2869.2	65.0657
2868.72	65.0597
2868.23	65.0544
2867.75	65.05
2867.27	65.0463
2866.79	65.0432
2866.3	65.0401
2865.82	65.0368
2865.34	65.0329
2864.86	65.0284
2864.38	65.0236
2863.89	65.0188
2863.41	65.0141
2862.93	65.0097
2862.45	65.0053
2861.97	65.0007
2861.48	64.9957
2861	64.9903
2860.52	64.9848
2860.04	64.9793
2859.55	64.9742
2859.07	64.9695
2858.59	64.965
2858.11	64.9605
2857.63	64.9558
2857.14	64.9507
2856.66	64.9452
2856.18	64.9393
2855.7	64.9331
2855.22	64.9265
2854.73	64.9195
2854.25	64.9122
2853.77	64.9046
2853.29	64.8972
2852.8	64.8905
2852.32	64.8849
2851.84	64.8804
2851.36	64.877
2850.88	64.874
2850.39	64.8709
2849.91	64.8672
2849.43	64.8628
2848.95	64.858
2848.47	64.853
2847.98	64.8484
2847.5	64.8446
2847.02	64.8417
2846.54	64.8393
2846.05	64.8374
2845.57	64.8354
2845.09	64.8331
2844.61	64.8303
2844.13	64.827
2843.64	64.8231
2843.16	64.8187
2842.68	64.8139
2842.2	64.8088
2841.72	64.8038
2841.23	64.7992
2840.75	64.795
2840.27	64.7912
2839.79	64.7876
2839.3	64.7838
2838.82	64.7796
2838.34	64.7747
2837.86	64.7695
2837.38	64.7642
2836.89	64.7594
2836.41	64.7552
2835.93	64.7519
2835.45	64.7492
2834.97	64.7471
2834.48	64.7452
2834	64.7436
2833.52	64.7423
2833.04	64.7412
2832.55	64.7404
2832.07	64.7395
2831.59	64.7383
2831.11	64.7366
2830.63	64.7342
2830.14	64.7313
2829.66	64.7282
2829.18	64.7252
2828.7	64.7226
2828.22	64.7202
2827.73	64.7178
2827.25	64.7151
2826.77	64.7119
2826.29	64.7082
2825.8	64.7041
2825.32	64.6999
2824.84	64.6958
2824.36	64.6919
2823.88	64.688
2823.39	64.684
2822.91	64.6796
2822.43	64.675
2821.95	64.6701
2821.47	64.6653
2820.98	64.6606
2820.5	64.656
2820.02	64.6515
2819.54	64.6469
2819.05	64.6423
2818.57	64.6377
2818.09	64.6334
2817.61	64.6297
2817.13	64.6265
2816.64	64.6238
2816.16	64.6212
2815.68	64.6183
2815.2	64.6151
2814.72	64.6115
2814.23	64.6078
2813.75	64.6045
2813.27	64.6015
2812.79	64.5988
2812.3	64.5961
2811.82	64.593
2811.34	64.5891
2810.86	64.5844
2810.38	64.5791
2809.89	64.5735
2809.41	64.5681
2808.93	64.5629
2808.45	64.558
2807.97	64.5534
2807.48	64.549
2807	64.5448
2806.52	64.541
2806.04	64.5375
2805.55	64.5344
2805.07	64.5312
2804.59	64.5277
2804.11	64.5234
2803.63	64.5183
2803.14	64.5124
2802.66	64.5062
2802.18	64.5003
2801.7	64.4951
2801.22	64.4907
2800.73	64.487
2800.25	64.4838
2799.77	64.4806
2799.29	64.4774
2798.8	64.474
2798.32	64.4706
2797.84	64.4673
2797.36	64.4642
2796.88	64.4609
2796.39	64.4572
2795.91	64.453
2795.43	64.4484
2794.95	64.4435
2794.47	64.4386
2793.98	64.4341
2793.5	64.4298
2793.02	64.4256
2792.54	64.4211
2792.05	64.4162
2791.57	64.4109
2791.09	64.4053
2790.61	64.4
2790.13	64.3953
2789.64	64.3913
2789.16	64.3878
2788.68	64.3847
2788.2	64.3815
2787.72	64.378
2787.23	64.3742
2786.75	64.3702
2786.27	64.3662
2785.79	64.3623
2785.3	64.3585
2784.82	64.3546
2784.34	64.3507
2783.86	64.3467
2783.38	64.3427
2782.89	64.3388
2782.41	64.3351
2781.93	64.3315
2781.45	64.3278
2780.97	64.3237
2780.48	64.3192
2780	64.3142
2779.52	64.3089
2779.04	64.3037
2778.56	64.2986
2778.07	64.2939
2777.59	64.2893
2777.11	64.2848
2776.63	64.2803
2776.14	64.2757
2775.66	64.2713
2775.18	64.2671
2774.7	64.2634
2774.22	64.2601
2773.73	64.257
2773.25	64.2539
2772.77	64.2506
2772.29	64.2468
2771.81	64.2427
2771.32	64.2382
2770.84	64.2334
2770.36	64.2282
2769.88	64.2227
2769.39	64.2169
2768.91	64.2109
2768.43	64.2051
2767.95	64.1996
2767.47	64.1949
2766.98	64.1909
2766.5	64.1875
2766.02	64.1846
2765.54	64.1818
2765.06	64.1791
2764.57	64.1764
2764.09	64.1738
2763.61	64.1714
2763.13	64.1689
2762.64	64.1662
2762.16	64.1628
2761.68	64.1585
2761.2	64.1531
2760.72	64.1472
2760.23	64.1412
2759.75	64.1356
2759.27	64.1306
2758.79	64.1261
2758.31	64.1219
2757.82	64.1174
2757.34	64.1123
2756.86	64.1068
2756.38	64.1011
2755.89	64.0958
2755.41	64.0912
2754.93	64.0872
2754.45	64.0837
2753.97	64.0801
2753.48	64.0761
2753	64.0715
2752.52	64.0663
2752.04	64.0608
2751.56	64.0552
2751.07	64.0497
2750.59	64.044
2750.11	64.0382
2749.63	64.0322
2749.14	64.026
2748.66	64.02
2748.18	64.0146
2747.7	64.0101
2747.22	64.0064
2746.74	64.0034
2746.25	64.0006
2745.77	63.9978
2745.29	63.9949
2744.81	63.9919
2744.32	63.9888
2743.84	63.9856
2743.36	63.982
2742.88	63.9776
2742.39	63.9721
2741.91	63.9654
2741.43	63.9581
2740.95	63.9512
2740.47	63.9455
2739.99	63.9421
2739.5	63.941
2739.02	63.9417
2738.54	63.9433
2738.06	63.9447
2737.57	63.9448
2737.09	63.9432
2736.61	63.94
2736.13	63.9355
2735.65	63.9303
2735.16	63.9248
2734.68	63.9192
2734.2	63.9134
2733.72	63.9075
2733.24	63.9016
2732.75	63.8958
2732.27	63.8905
2731.79	63.8858
2731.31	63.882
2730.82	63.8789
2730.34	63.8765
2729.86	63.8745
2729.38	63.8728
2728.9	63.8711
2728.41	63.8691
2727.93	63.8666
2727.45	63.8632
2726.97	63.8587
2726.49	63.8532
2726	63.8467
2725.52	63.8398
2725.04	63.833
2724.56	63.8266
2724.07	63.8209
2723.59	63.8159
2723.11	63.8113
2722.63	63.807
2722.15	63.8028
2721.66	63.7986
2721.18	63.7944
2720.7	63.7903
2720.22	63.7863
2719.74	63.7822
2719.25	63.7781
2718.77	63.7738
2718.29	63.7694
2717.81	63.7651
2717.32	63.761
2716.84	63.757
2716.36	63.7531
2715.88	63.7492
2715.4	63.745
2714.91	63.7407
2714.43	63.7365
2713.95	63.7327
2713.47	63.7296
2712.99	63.727
2712.5	63.7248
2712.02	63.7222
2711.54	63.7189
2711.06	63.7144
2710.57	63.709
2710.09	63.7031
2709.61	63.6971
2709.13	63.6916
2708.65	63.6867
2708.16	63.6822
2707.68	63.6779
2707.2	63.6734
2706.72	63.6687
2706.24	63.664
2705.75	63.6594
2705.27	63.6553
2704.79	63.6514
2704.31	63.6474
2703.82	63.6429
2703.34	63.6376
2702.86	63.6315
2702.38	63.6249
2701.9	63.6183
2701.41	63.6124
2700.93	63.6074
2700.45	63.6034
2699.97	63.6001
2699.49	63.5972
2699	63.5944
2698.52	63.5917
2698.04	63.5889
2697.56	63.5862
2697.07	63.5836
2696.59	63.5808
2696.11	63.5776
2695.63	63.5738
2695.15	63.5694
2694.66	63.5647
2694.18	63.5599
2693.7	63.5553
2693.22	63.5511
2692.74	63.5472
2692.25	63.5433
2691.77	63.5392
2691.29	63.5347
2690.81	63.53
2690.32	63.5251
2689.84	63.5203
2689.36	63.5156
2688.88	63.511
2688.4	63.5064
2687.91	63.5016
2687.43	63.4967
2686.95	63.4919
2686.47	63.4871
2685.99	63.4825
2685.5	63.4778
2685.02	63.4727
2684.54	63.4669
2684.06	63.4604
2683.57	63.4534
2683.09	63.4461
2682.61	63.4393
2682.13	63.4331
2681.65	63.4278
2681.16	63.423
2680.68	63.4183
2680.2	63.4133
2679.72	63.4078
2679.24	63.4021
2678.75	63.3967
2678.27	63.3921
2677.79	63.3885
2677.31	63.3858
2676.82	63.3838
2676.34	63.3818
2675.86	63.3794
2675.38	63.3765
2674.9	63.373
2674.41	63.3692
2673.93	63.3654
2673.45	63.3616
2672.97	63.3578
2672.49	63.3539
2672	63.3499
2671.52	63.3456
2671.04	63.3411
2670.56	63.3364
2670.07	63.3315
2669.59	63.3265
2669.11	63.3213
2668.63	63.3158
2668.15	63.3102
2667.66	63.3044
2667.18	63.2987
2666.7	63.293
2666.22	63.2872
2665.74	63.2811
2665.25	63.2748
2664.77	63.2681
2664.29	63.2614
2663.81	63.2551
2663.32	63.2496
2662.84	63.2451
2662.36	63.2414
2661.88	63.2381
2661.4	63.2347
2660.91	63.2307
2660.43	63.226
2659.95	63.2209
2659.47	63.2156
2658.99	63.2105
2658.5	63.2061
2658.02	63.2023
2657.54	63.1987
2657.06	63.1951
2656.57	63.1914
2656.09	63.1872
2655.61	63.1829
2655.13	63.1786
2654.65	63.1744
2654.16	63.1704
2653.68	63.1663
2653.2	63.1622
2652.72	63.1579
2652.24	63.1534
2651.75	63.1486
2651.27	63.1437
2650.79	63.1387
2650.31	63.1335
2649.82	63.1283
2649.34	63.123
2648.86	63.1179
2648.38	63.1133
2647.9	63.1093
2647.41	63.1059
2646.93	63.103
2646.45	63.1001
2645.97	63.0967
2645.49	63.0925
2645	63.0874
2644.52	63.0818
2644.04	63.0759
2643.56	63.0703
2643.07	63.065
2642.59	63.0602
2642.11	63.0556
2641.63	63.0511
2641.15	63.0466
2640.66	63.0421
2640.18	63.0379
2639.7	63.0342
2639.22	63.0309
2638.74	63.0279
2638.25	63.0252
2637.77	63.0222
2637.29	63.019
2636.81	63.0155
2636.32	63.0117
2635.84	63.0076
2635.36	63.0034
2634.88	62.9989
2634.4	62.9941
2633.91	62.989
2633.43	62.9835
2632.95	62.9778
2632.47	62.9722
2631.99	62.9669
2631.5	62.9618
2631.02	62.9569
2630.54	62.9523
2630.06	62.9479
2629.57	62.9437
2629.09	62.9397
2628.61	62.936
2628.13	62.9323
2627.65	62.9285
2627.16	62.9243
2626.68	62.9193
2626.2	62.9138
2625.72	62.9078
2625.24	62.9017
2624.75	62.896
2624.27	62.8909
2623.79	62.8862
2623.31	62.8818
2622.82	62.8775
2622.34	62.8731
2621.86	62.8687
2621.38	62.8645
2620.9	62.8608
2620.41	62.8575
2619.93	62.8546
2619.45	62.8517
2618.97	62.8485
2618.49	62.8449
2618	62.8407
2617.52	62.8365
2617.04	62.8323
2616.56	62.8283
2616.07	62.8244
2615.59	62.8205
2615.11	62.816
2614.63	62.8111
2614.15	62.8059
2613.66	62.8008
2613.18	62.7962
2612.7	62.7924
2612.22	62.7893
2611.74	62.7865
2611.25	62.7835
2610.77	62.78
2610.29	62.7757
2609.81	62.771
2609.32	62.7662
2608.84	62.7617
2608.36	62.7576
2607.88	62.7538
2607.4	62.7498
2606.91	62.7454
2606.43	62.7401
2605.95	62.7342
2605.47	62.7279
2604.99	62.7216
2604.5	62.7156
2604.02	62.7101
2603.54	62.7049
2603.06	62.7001
2602.58	62.6955
2602.09	62.6912
2601.61	62.687
2601.13	62.6832
2600.65	62.6794
2600.16	62.6754
2599.68	62.6712

## Sheet: Supplementary Figure 10
Si substrate		Ag-NP untreated		Ag-NP TMAH 2h		Ag-NP TMAH 2h + OD 2 min
Wavenumber [cm-1] (x)	Transmittence [%] (y)	Wavenumber [cm-1] (x)	Transmittence [%] (y)	Wavenumber [cm-1] (x)	Transmittence [%] (y)	Wavenumber [cm-1] (x)	Transmittence [%] (y)
3200	100.01	3200	100.139	3200	100.216	3200	100
3199	100	3199	100.148	3199	100.225	3199	100
3198	99.99	3198	100.157	3198	100.234	3198	99.8981
3197	99.99	3197	100.165	3197	100.242	3197	99.6437
3196	100	3196	100.172	3196	100.248	3196	99.4406
3195	100.01	3195	100.175	3195	100.251	3195	99.3392
3194	100.02	3194	100.177	3194	100.253	3194	99.3899
3193	100.02	3193	100.178	3193	100.254	3193	99.4406
3192	100.03	3192	100.178	3192	100.255	3192	99.4914
3191	100.03	3191	100.177	3191	100.254	3191	99.4406
3190	100.03	3190	100.173	3190	100.251	3190	99.3899
3189	100.03	3189	100.166	3189	100.245	3189	99.2885
3188	100.02	3188	100.16	3188	100.24	3188	99.1872
3187	100.02	3187	100.157	3187	100.238	3187	99.0354
3186	100.02	3186	100.159	3186	100.241	3186	98.9343
3185	100.02	3185	100.165	3185	100.247	3185	98.9343
3184	100.02	3184	100.173	3184	100.255	3184	99.0354
3183	100.02	3183	100.18	3183	100.262	3183	99.1872
3182	100.02	3182	100.187	3182	100.267	3182	99.3899
3181	100.03	3181	100.193	3181	100.271	3181	99.5422
3180	100.03	3180	100.199	3180	100.274	3180	99.5929
3179	100.04	3179	100.206	3179	100.277	3179	99.4406
3178	100.03	3178	100.214	3178	100.28	3178	99.1366
3177	100.02	3177	100.222	3177	100.283	3177	98.9343
3176	100.02	3176	100.227	3176	100.285	3176	98.9343
3175	100.01	3175	100.23	3175	100.285	3175	99.086
3174	100.01	3174	100.229	3174	100.283	3174	99.2379
3173	100.01	3173	100.224	3173	100.278	3173	99.3392
3172	100.01	3172	100.218	3172	100.273	3172	99.2885
3171	100.01	3171	100.213	3171	100.269	3171	99.2885
3170	100.01	3170	100.21	3170	100.266	3170	99.2885
3169	100.02	3169	100.209	3169	100.264	3169	99.3392
3168	100.02	3168	100.209	3168	100.262	3168	99.3899
3167	100.02	3167	100.209	3167	100.259	3167	99.3899
3166	100.02	3166	100.21	3166	100.258	3166	99.4406
3165	100.02	3165	100.211	3165	100.257	3165	99.4914
3164	100.01	3164	100.213	3164	100.256	3164	99.5422
3163	100.01	3163	100.214	3163	100.256	3163	99.5422
3162	100.02	3162	100.217	3162	100.258	3162	99.5929
3161	100.02	3161	100.222	3161	100.263	3161	99.5422
3160	100.02	3160	100.23	3160	100.27	3160	99.5929
3159	100.02	3159	100.239	3159	100.277	3159	99.6437
3158	100.02	3158	100.245	3158	100.283	3158	99.6946
3157	100.02	3157	100.246	3157	100.284	3157	99.7454
3156	100.02	3156	100.244	3156	100.281	3156	99.7963
3155	100.01	3155	100.238	3155	100.276	3155	99.8472
3154	100.01	3154	100.231	3154	100.27	3154	99.8472
3153	100.01	3153	100.224	3153	100.265	3153	99.8981
3152	100.01	3152	100.217	3152	100.261	3152	99.8981
3151	100.01	3151	100.211	3151	100.257	3151	99.8981
3150	100.01	3150	100.208	3150	100.255	3150	99.8981
3149	100.02	3149	100.206	3149	100.255	3149	99.8981
3148	100.02	3148	100.207	3148	100.255	3148	99.8981
3147	100.01	3147	100.207	3147	100.256	3147	99.949
3146	100.01	3146	100.205	3146	100.256	3146	99.949
3145	100.01	3145	100.201	3145	100.254	3145	100
3144	100.01	3144	100.194	3144	100.249	3144	100
3143	100.02	3143	100.186	3143	100.242	3143	100
3142	100.02	3142	100.176	3142	100.235	3142	99.949
3141	100.02	3141	100.167	3141	100.228	3141	100
3140	100.02	3140	100.158	3140	100.221	3140	100
3139	100.02	3139	100.148	3139	100.216	3139	100.102
3138	100.01	3138	100.138	3138	100.211	3138	100.153
3137	100.01	3137	100.129	3137	100.207	3137	100.255
3136	100.01	3136	100.12	3136	100.203	3136	100.46
3135	100	3135	100.113	3135	100.199	3135	100.664
3134	100	3134	100.106	3134	100.196	3134	100.869
3133	100	3133	100.1	3133	100.195	3133	100.869
3132	100	3132	100.095	3132	100.196	3132	100.716
3131	100	3131	100.092	3131	100.199	3131	100.46
3130	100.01	3130	100.091	3130	100.204	3130	100.357
3129	100.01	3129	100.091	3129	100.208	3129	100.357
3128	100.01	3128	100.092	3128	100.211	3128	100.357
3127	100.01	3127	100.092	3127	100.213	3127	100.255
3126	100	3126	100.092	3126	100.214	3126	100.153
3125	99.99	3125	100.09	3125	100.215	3125	100.204
3124	99.99	3124	100.088	3124	100.215	3124	100.408
3123	99.99	3123	100.086	3123	100.215	3123	100.716
3122	100	3122	100.084	3122	100.216	3122	100.921
3121	100.01	3121	100.085	3121	100.218	3121	101.023
3120	100.02	3120	100.087	3120	100.222	3120	100.921
3119	100.02	3119	100.092	3119	100.227	3119	100.664
3118	100.02	3118	100.099	3118	100.234	3118	100.357
3117	100.02	3117	100.107	3117	100.241	3117	100.051
3116	100.02	3116	100.115	3116	100.249	3116	99.8981
3115	100.02	3115	100.124	3115	100.257	3115	99.8472
3114	100.01	3114	100.135	3114	100.266	3114	100
3113	100.01	3113	100.146	3113	100.274	3113	100.204
3112	100.01	3112	100.157	3112	100.282	3112	100.357
3111	100.01	3111	100.168	3111	100.288	3111	100.408
3110	100.01	3110	100.176	3110	100.291	3110	100.408
3109	100.02	3109	100.182	3109	100.291	3109	100.408
3108	100.02	3108	100.185	3108	100.287	3108	100.46
3107	100.02	3107	100.187	3107	100.283	3107	100.511
3106	100.02	3106	100.191	3106	100.281	3106	100.716
3105	100.01	3105	100.197	3105	100.279	3105	100.921
3104	100.01	3104	100.203	3104	100.278	3104	101.075
3103	100	3103	100.21	3103	100.279	3103	101.023
3102	100	3102	100.216	3102	100.28	3102	100.869
3101	100.01	3101	100.223	3101	100.283	3101	100.613
3100	100.01	3100	100.227	3100	100.285	3100	100.408
3099	100.01	3099	100.23	3099	100.287	3099	100.204
3098	100.01	3098	100.229	3098	100.285	3098	100.051
3097	100	3097	100.226	3097	100.28	3097	100.051
3096	100	3096	100.221	3096	100.271	3096	100.153
3095	100	3095	100.215	3095	100.259	3095	100.357
3094	100.01	3094	100.209	3094	100.246	3094	100.511
3093	100.02	3093	100.203	3093	100.233	3093	100.664
3092	100.02	3092	100.198	3092	100.222	3092	100.716
3091	100.02	3091	100.194	3091	100.214	3091	100.767
3090	100.02	3090	100.191	3090	100.208	3090	100.767
3089	100.01	3089	100.189	3089	100.204	3089	100.716
3088	100.01	3088	100.188	3088	100.203	3088	100.664
3087	100.01	3087	100.189	3087	100.203	3087	100.613
3086	100.01	3086	100.191	3086	100.204	3086	100.511
3085	100	3085	100.193	3085	100.203	3085	100.46
3084	100	3084	100.194	3084	100.201	3084	100.408
3083	100	3083	100.195	3083	100.196	3083	100.408
3082	100	3082	100.197	3082	100.19	3082	100.357
3081	100	3081	100.198	3081	100.183	3081	100.204
3080	100.01	3080	100.199	3080	100.175	3080	99.949
3079	100.01	3079	100.199	3079	100.166	3079	99.7963
3078	100.01	3078	100.197	3078	100.156	3078	99.6946
3077	100.01	3077	100.195	3077	100.148	3077	99.7454
3076	100.01	3076	100.193	3076	100.142	3076	99.8472
3075	100.01	3075	100.193	3075	100.136	3075	99.949
3074	100.01	3074	100.192	3074	100.131	3074	100
3073	100.01	3073	100.191	3073	100.124	3073	100
3072	100.01	3072	100.189	3072	100.116	3072	100
3071	100.01	3071	100.188	3071	100.108	3071	99.949
3070	100.02	3070	100.186	3070	100.099	3070	99.7963
3069	100.02	3069	100.185	3069	100.09	3069	99.5422
3068	100.03	3068	100.183	3068	100.08	3068	99.2379
3067	100.03	3067	100.18	3067	100.071	3067	98.8838
3066	100.03	3066	100.178	3066	100.062	3066	98.7324
3065	100.03	3065	100.175	3065	100.053	3065	98.6819
3064	100.02	3064	100.171	3064	100.043	3064	98.8333
3063	100.02	3063	100.168	3063	100.033	3063	99.1872
3062	100.01	3062	100.164	3062	100.022	3062	99.6437
3061	100.01	3061	100.16	3061	100.008	3061	100
3060	100.01	3060	100.156	3060	99.9937	3060	100.153
3059	100.02	3059	100.152	3059	99.9791	3059	100.051
3058	100.03	3058	100.149	3058	99.9664	3058	99.7454
3057	100.03	3057	100.145	3057	99.9567	3057	99.3899
3056	100.03	3056	100.143	3056	99.9505	3056	99.2379
3055	100.02	3055	100.139	3055	99.9472	3055	99.2885
3054	100.02	3054	100.136	3054	99.9447	3054	99.5929
3053	100.02	3053	100.131	3053	99.9409	3053	99.8981
3052	100.02	3052	100.126	3052	99.9359	3052	100.204
3051	100.02	3051	100.123	3051	99.9305	3051	100.408
3050	100.02	3050	100.121	3050	99.9256	3050	100.562
3049	100.02	3049	100.121	3049	99.9207	3049	100.46
3048	100.02	3048	100.121	3048	99.9144	3048	100.255
3047	100.02	3047	100.122	3047	99.9063	3047	100.051
3046	100.01	3046	100.122	3046	99.8971	3046	100
3045	100.01	3045	100.122	3045	99.8872	3045	100.051
3044	100.01	3044	100.123	3044	99.8778	3044	100.102
3043	100.01	3043	100.124	3043	99.8704	3043	100.153
3042	100.01	3042	100.125	3042	99.8655	3042	100.153
3041	100.01	3041	100.127	3041	99.8613	3041	100.153
3040	100.01	3040	100.128	3040	99.8571	3040	100.204
3039	100.01	3039	100.128	3039	99.8518	3039	100.204
3038	100.01	3038	100.127	3038	99.8455	3038	100.255
3037	100.01	3037	100.126	3037	99.8379	3037	100.153
3036	100.01	3036	100.123	3036	99.8296	3036	99.949
3035	100.02	3035	100.12	3035	99.8213	3035	99.5929
3034	100.02	3034	100.115	3034	99.813	3034	99.1872
3033	100.02	3033	100.108	3033	99.8041	3033	98.9343
3032	100.02	3032	100.099	3032	99.7939	3032	98.9848
3031	100.01	3031	100.088	3031	99.7811	3031	99.2379
3030	100.01	3030	100.075	3030	99.7652	3030	99.5929
3029	100.01	3029	100.06	3029	99.745	3029	99.8472
3028	100.02	3028	100.042	3028	99.7204	3028	99.949
3027	100.02	3027	100.02	3027	99.6912	3027	99.8981
3026	100.02	3026	99.9951	3026	99.6559	3026	99.8981
3025	100.01	3025	99.8691	3025	99.6137	3025	99.949
3024	100.01	3024	99.7423	3024	99.5653	3024	100
3023	100.01	3023	99.6078	3023	99.5128	3023	100
3022	100.01	3022	99.4707	3022	99.4587	3022	100
3021	100.02	3021	99.3363	3021	99.4036	3021	99.949
3020	100.02	3020	99.2055	3020	99.3481	3020	99.8472
3019	100.02	3019	99.0788	3019	99.2924	3019	99.6946
3018	100.02	3018	98.9479	3018	99.2377	3018	99.5422
3017	100.02	3017	98.8259	3017	99.1837	3017	99.2885
3016	100.02	3016	98.6954	3016	99.1304	3016	98.9848
3015	100.02	3015	98.5736	3015	99.0781	3015	98.6819
3014	100.02	3014	98.4608	3014	99.0276	3014	98.3798
3013	100.01	3013	98.3567	3013	98.9797	3013	98.2289
3012	100.01	3012	98.2614	3012	98.9353	3012	98.1285
3011	100.01	3011	98.1835	3011	98.8961	3011	98.1285
3010	100.02	3010	98.1056	3010	98.8635	3010	98.2289
3009	100.02	3009	98.0537	3009	98.8383	3009	98.3798
3008	100.03	3008	98.0105	3008	98.8201	3008	98.4804
3007	100.03	3007	97.9846	3007	98.8074	3007	98.4804
3006	100.03	3006	97.9587	3006	98.7985	3006	98.4301
3005	100.02	3005	97.9328	3005	98.7926	3005	98.4301
3004	100.02	3004	97.9156	3004	98.79	3004	98.4301
3003	100.02	3003	97.9069	3003	98.7934	3003	98.5811
3002	100.01	3002	97.9156	3002	98.8047	3002	98.7324
3001	100.01	3001	97.9328	3001	98.8244	3001	98.8333
3000	100.01	3000	97.9587	3000	98.8519	3000	98.9343
2999	100.01	2999	97.9933	2999	98.8855	2999	99.0354
2998	100.01	2998	98.0365	2998	98.9248	2998	99.086
2997	100.01	2997	98.071	2997	98.9704	2997	99.086
2996	100.01	2996	98.1056	2996	99.0235	2996	99.086
2995	100.01	2995	98.1488	2995	99.0852	2995	99.0354
2994	100.01	2994	98.1921	2994	99.1555	2994	98.9848
2993	100.01	2993	98.2267	2993	99.2333	2993	98.9343
2992	100.02	2992	98.2614	2992	99.3168	2992	98.9343
2991	100.02	2991	98.2787	2991	99.4047	2991	98.9343
2990	100.02	2990	98.2787	2990	99.4952	2990	98.8333
2989	100.02	2989	98.2614	2989	99.5843	2989	98.7828
2988	100.02	2988	98.2008	2988	99.6689	2988	98.7324
2987	100.02	2987	98.097	2987	99.7446	2987	98.6819
2986	100.02	2986	97.9415	2986	99.8067	2986	98.5811
2985	100.02	2985	97.7259	2985	99.8506	2985	98.4804
2984	100.02	2984	97.4335	2984	99.8714	2984	98.3295
2983	100.02	2983	97.0735	2983	99.8664	2983	98.1285
2982	100.02	2982	96.6551	2982	99.833	2982	97.8778
2981	100.02	2981	96.1708	2981	99.7695	2981	97.6276
2980	100.02	2980	95.613	2980	99.6749	2980	97.328
2979	100.02	2979	94.9998	2979	99.5486	2979	96.9794
2978	100.02	2978	94.324	2978	99.3907	2978	96.6318
2977	100.01	2977	93.5952	2977	99.2019	2977	96.2853
2976	100.01	2976	92.8148	2976	98.9843	2976	95.989
2975	100	2975	92.0166	2975	98.7427	2975	95.6935
2974	100	2974	91.2011	2974	98.4821	2974	95.3496
2973	100	2973	90.3849	2973	98.2077	2973	94.9578
2972	100.01	2972	89.576	2972	97.9247	2972	94.4213
2971	100.01	2971	88.7821	2971	97.6386	2971	93.7903
2970	100.01	2970	88.0186	2970	97.3544	2970	93.2109
2969	100.01	2969	87.2847	2969	97.0767	2969	92.5864
2968	100.02	2968	86.5874	2968	96.8093	2968	91.9653
2967	100.02	2967	85.9185	2967	96.5546	2967	91.3476
2966	100.02	2966	85.3073	2966	96.3155	2966	90.7803
2965	100.02	2965	84.7377	2965	96.0944	2965	90.169
2964	100.02	2964	84.224	2964	95.8936	2964	89.6543
2963	100.01	2963	83.7576	2963	95.7155	2963	89.142
2962	100.01	2962	83.3305	2962	95.5599	2962	88.7245
2961	100.01	2961	82.9349	2961	95.4256	2961	88.3548
2960	100.01	2960	82.5775	2960	95.3104	2960	88.0323
2959	100.01	2959	82.2361	2959	95.2129	2959	87.8025
2958	100.01	2958	81.9034	2958	95.1308	2958	87.6649
2957	100.01	2957	81.5792	2957	95.0614	2957	87.6191
2956	100.02	2956	81.2491	2956	95.0016	2956	87.6191
2955	100.02	2955	80.899	2955	94.948	2955	87.6191
2954	100.02	2954	80.522	2954	94.8961	2954	87.6191
2953	100.01	2953	80.1114	2953	94.8417	2953	87.6191
2952	100.01	2952	79.6538	2952	94.7797	2952	87.5733
2951	100.01	2951	79.1429	2951	94.7043	2951	87.4817
2950	100	2950	78.5591	2950	94.6085	2950	87.2987
2949	100	2949	77.9041	2949	94.4846	2949	87.0249
2948	100	2948	77.1525	2948	94.326	2948	86.6609
2947	100.01	2947	76.3206	2947	94.1268	2947	86.2076
2946	100.01	2946	75.3913	2946	93.8805	2946	85.6212
2945	100.01	2945	74.3618	2945	93.5802	2945	84.9485
2944	100.01	2944	73.2366	2944	93.2192	2944	84.1913
2943	100.01	2943	72.0267	2943	92.7931	2943	83.3074
2942	100.02	2942	70.7308	2942	92.3	2942	82.3437
2941	100.02	2941	69.3603	2941	91.7391	2941	81.3459
2940	100.02	2940	67.9385	2940	91.112	2940	80.315
2939	100.02	2939	66.4754	2939	90.423	2939	79.2102
2938	100.01	2938	64.9923	2938	89.6788	2938	78.0758
2937	100.01	2937	63.5199	2937	88.8867	2937	76.9132
2936	100.01	2936	62.0645	2936	88.0551	2936	75.8053
2935	100.01	2935	60.6531	2935	87.1927	2935	74.7506
2934	100.01	2934	59.2894	2934	86.3071	2934	73.7876
2933	100.01	2933	58.0024	2933	85.4071	2933	72.8741
2932	100.02	2932	56.7934	2932	84.5016	2932	72.0871
2931	100.02	2931	55.6733	2931	83.6013	2931	71.3459
2930	100.02	2930	54.6572	2930	82.7158	2930	70.7264
2929	100.01	2929	53.7448	2929	81.8551	2929	70.2646
2928	100.01	2928	52.9502	2928	81.0285	2928	69.9582
2927	100.01	2927	52.2778	2927	80.2452	2927	69.8053
2926	100.01	2926	51.7369	2926	79.5144	2926	69.8435
2925	100.01	2925	51.3327	2925	78.8451	2925	70.1113
2924	100.02	2924	51.0619	2924	78.2444	2924	70.6107
2923	100.02	2923	50.9316	2923	77.7182	2923	71.307
2922	100.02	2922	50.9316	2922	77.2713	2922	72.1263
2921	100.02	2921	51.0664	2921	76.907	2921	73.0719
2920	100.02	2920	51.3372	2920	76.6282	2920	74.1075
2919	100.02	2919	51.7323	2919	76.4367	2919	75.1549
2918	100.02	2918	52.2548	2918	76.3328	2918	76.1732
2917	100.02	2917	52.9035	2917	76.3148	2917	77.2025
2916	100.01	2916	53.6785	2916	76.3818	2916	78.2012
2915	100.01	2915	54.5657	2915	76.5328	2915	79.1679
2914	100.01	2914	55.5655	2914	76.7652	2914	80.1443
2913	100.01	2913	56.6684	2913	77.0747	2913	81.1733
2912	100.01	2912	57.8544	2912	77.4543	2912	82.126
2911	100.01	2911	59.1276	2911	77.8981	2911	82.9998
2910	100.01	2910	60.4716	2910	78.4001	2910	83.8368
2909	100.01	2909	61.8733	2909	78.9546	2909	84.5915
2908	100.01	2908	63.3187	2908	79.5544	2908	85.2619
2907	100.01	2907	64.7922	2907	80.1921	2907	85.8914
2906	100.01	2906	66.2824	2906	80.8597	2906	86.4794
2905	100.01	2905	67.771	2905	81.5489	2905	87.0249
2904	100.01	2904	69.2503	2904	82.2519	2904	87.4817
2903	100.02	2903	70.6996	2903	82.9612	2903	87.9863
2902	100.02	2902	72.1029	2902	83.6678	2902	88.4933
2901	100.02	2901	73.4434	2901	84.3625	2901	89.0027
2900	100.02	2900	74.71	2900	85.0366	2900	89.4211
2899	100.01	2899	75.8846	2899	85.6816	2899	89.7944
2898	100.01	2898	76.9555	2898	86.2907	2898	90.1221
2897	100.01	2897	77.9041	2897	86.8563	2897	90.4977
2896	100.01	2896	78.7324	2896	87.3726	2896	90.8747
2895	100.01	2895	79.4434	2895	87.837	2895	91.2055
2894	100.01	2894	80.0479	2894	88.2509	2894	91.5373
2893	100.01	2893	80.5717	2893	88.6198	2893	91.9177
2892	100.01	2892	81.0203	2892	88.9508	2892	92.2516
2891	100.01	2891	81.4212	2891	89.2519	2891	92.6343
2890	100.01	2890	81.7808	2890	89.5313	2890	92.9223
2889	100.01	2889	82.1275	2889	89.796	2889	93.1146
2888	100.01	2888	82.4539	2888	90.0521	2888	93.2591
2887	100.01	2887	82.7815	2887	90.305	2887	93.3555
2886	100.01	2886	83.1032	2886	90.558	2886	93.5002
2885	100.01	2885	83.4187	2885	90.8119	2885	93.5968
2884	100.01	2884	83.7207	2884	91.0662	2884	93.6452
2883	100.01	2883	84.0016	2883	91.3206	2883	93.5968
2882	100.01	2882	84.2611	2882	91.5733	2882	93.5485
2881	100.02	2881	84.4693	2881	91.8215	2881	93.4037
2880	100.02	2880	84.6109	2880	92.0589	2880	93.2591
2879	100.02	2879	84.6706	2879	92.2782	2879	93.0665
2878	100.02	2878	84.6333	2878	92.4693	2878	92.7302
2877	100.02	2877	84.4693	2877	92.6203	2877	92.3471
2876	100.02	2876	84.172	2876	92.7197	2876	92.013
2875	100.02	2875	83.7281	2875	92.7568	2875	91.6798
2874	100.02	2874	83.1325	2874	92.7237	2874	91.3476
2873	100.01	2873	82.403	2873	92.617	2873	91.1109
2872	100.01	2872	81.5576	2872	92.4388	2872	90.8747
2871	100.01	2871	80.6072	2871	92.1956	2871	90.6389
2870	100.01	2870	79.6046	2870	91.8956	2870	90.3567
2869	100.01	2869	78.5591	2869	91.5468	2869	90.0752
2868	100.01	2868	77.5069	2868	91.1582	2868	89.6543
2867	100.02	2867	76.4687	2867	90.7391	2867	89.0955
2866	100.02	2866	75.4711	2866	90.3008	2866	88.401
2865	100.02	2865	74.5258	2865	89.8529	2865	87.6649
2864	100.02	2864	73.6443	2864	89.4039	2864	86.8428
2863	100.02	2863	72.831	2863	88.9612	2863	86.0268
2862	100.02	2862	72.0966	2862	88.5312	2862	85.1275
2861	100.02	2861	71.445	2861	88.1196	2861	84.3245
2860	100.02	2860	70.8868	2860	87.7315	2860	83.5277
2859	100.02	2859	70.426	2859	87.3713	2859	82.9121
2858	100.01	2858	70.0545	2858	87.0419	2858	82.4746
2857	100.01	2857	69.7772	2857	86.7457	2857	82.1695
2856	100.01	2856	69.593	2856	86.4851	2856	82.039
2855	100.01	2855	69.5133	2855	86.2629	2855	82.126
2854	100.01	2854	69.5255	2854	86.0815	2854	82.4746
2853	100.01	2853	69.6298	2853	85.9403	2853	83.0876
2852	100.01	2852	69.8203	2852	85.8375	2852	83.8811
2851	100.01	2851	70.0916	2851	85.7716	2851	84.8145
2850	100.02	2850	70.4446	2850	85.7414	2850	85.8914
2849	100.02	2849	70.8743	2849	85.7468	2849	87.1161
2848	100.02	2848	71.3821	2848	85.7887	2848	88.3548
2847	100.02	2847	71.9632	2847	85.8679	2847	89.561
2846	100.02	2846	72.6323	2846	85.9866	2846	90.7332
2845	100.02	2845	73.3981	2845	86.1484	2845	91.7273
2844	100.01	2844	74.2636	2844	86.3579	2844	92.6343
2843	100.01	2843	75.2254	2843	86.6193	2843	93.4037
2842	100.01	2842	76.2735	2842	86.9332	2842	94.1296
2841	100.01	2841	77.4181	2841	87.298	2841	94.7625
2840	100.01	2840	78.6353	2840	87.7113	2840	95.2515
2839	100.01	2839	79.928	2839	88.1703	2839	95.6443
2838	100.01	2838	81.2706	2838	88.6714	2838	95.989
2837	100.01	2837	82.6576	2837	89.2092	2837	96.2358
2836	100.01	2836	84.0534	2836	89.776	2836	96.4832
2835	100.01	2835	85.4427	2835	90.3632	2835	96.731
2834	100.01	2834	86.8014	2834	90.9614	2834	96.9794
2833	100.01	2833	88.0962	2833	91.5614	2833	97.1785
2832	100.01	2832	89.3158	2832	92.1526	2832	97.4278
2831	100.01	2831	90.4247	2831	92.7233	2831	97.6776
2830	100.01	2830	91.4184	2830	93.2608	2830	97.8778
2829	100.01	2829	92.2602	2829	93.7539	2829	98.0281
2828	100.02	2828	92.9704	2828	94.1951	2828	98.1285
2827	100.02	2827	93.5457	2827	94.5808	2827	98.2289
2826	100.02	2826	93.992	2826	94.9114	2826	98.3295
2825	100.02	2825	94.324	2825	95.1911	2825	98.4804
2824	100.02	2824	94.582	2824	95.4277	2824	98.5811
2823	100.02	2823	94.7656	2823	95.6312	2823	98.6315
2822	100.02	2822	94.9244	2822	95.8118	2822	98.6819
2821	100.02	2821	95.05	2821	95.9768	2821	98.7828
2820	100.02	2820	95.1674	2820	96.1306	2820	98.8838
2819	100.02	2819	95.2849	2819	96.2759	2819	98.9343
2818	100.02	2818	95.4025	2818	96.4152	2818	98.9343
2817	100.02	2817	95.5203	2817	96.5504	2817	98.9848
2816	100.02	2816	95.6383	2816	96.684	2816	99.0354
2815	100.01	2815	95.7563	2815	96.8168	2815	99.1366
2814	100	2814	95.8577	2814	96.9489	2814	99.2379
2813	100	2813	95.9506	2813	97.0789	2813	99.3392
2812	100	2812	96.0353	2812	97.2058	2812	99.3899
2811	100.01	2811	96.1199	2811	97.3294	2811	99.4406
2810	100.02	2810	96.1962	2810	97.4498	2810	99.4914
2809	100.02	2809	96.2641	2809	97.5655	2809	99.5422
2808	100.02	2808	96.332	2808	97.6764	2808	99.5422
2807	100.01	2807	96.3914	2807	97.7826	2807	99.5422
2806	100.02	2806	96.4594	2806	97.8852	2806	99.4914
2805	100.02	2805	96.5274	2805	97.9852	2805	99.5422
2804	100.02	2804	96.5955	2804	98.0824	2804	99.5929
2803	100.02	2803	96.6637	2803	98.1762	2803	99.6437
2802	100.02	2802	96.7318	2802	98.2656	2802	99.6946
2801	100.02	2801	96.8001	2801	98.3515	2801	99.7454
2800	100.02	2800	96.8769	2800	98.4349	2800	99.7963
2799	100.01	2799	96.9452	2799	98.5175	2799	99.8472
2798	100.01	2798	97.005	2798	98.5985	2798	99.8981
2797	100.01	2797	97.0564	2797	98.6765	2797	99.8981
2796	100.01	2796	97.1163	2796	98.7514	2796	99.8472
2795	100.01	2795	97.1762	2795	98.8243	2795	99.7963
2794	100.02	2794	97.2362	2794	98.8962	2794	99.7454
2793	100.02	2793	97.3047	2793	98.9669	2793	99.7963
2792	100.02	2792	97.3648	2792	99.0347	2792	99.7963
2791	100.02	2791	97.4249	2791	99.0992	2791	99.8472
2790	100.01	2790	97.4936	2790	99.1614	2790	99.8472
2789	100.01	2789	97.5624	2789	99.2222	2789	99.8981
2788	100.01	2788	97.6312	2788	99.2822	2788	99.8981
2787	100.01	2787	97.7001	2787	99.3408	2787	99.8981
2786	100.01	2786	97.7604	2786	99.3966	2786	99.8981
2785	100.01	2785	97.8207	2785	99.449	2785	99.8472
2784	100.02	2784	97.8811	2784	99.4986	2784	99.7963
2783	100.02	2783	97.9415	2783	99.5467	2783	99.8472
2782	100.02	2782	98.0019	2782	99.5931	2782	99.8981
2781	100.02	2781	98.0624	2781	99.6363	2781	100
2780	100.02	2780	98.1229	2780	99.6757	2780	100.051
2779	100.02	2779	98.1835	2779	99.7121	2779	100
2778	100.02	2778	98.2527	2778	99.7473	2778	99.949
2777	100.02	2777	98.322	2777	99.781	2777	99.949
2776	100.02	2776	98.3914	2776	99.813	2776	100
2775	100.02	2775	98.4521	2775	99.8433	2775	100
2774	100.02	2774	98.5128	2774	99.8716	2774	100
2773	100.01	2773	98.5563	2773	99.8985	2773	100
2772	100.01	2772	98.5997	2772	99.9244	2772	100.051
2771	100.01	2771	98.6345	2771	99.9485	2771	100.102
2770	100.01	2770	98.6606	2770	99.9691	2770	100.153
2769	100.01	2769	98.6867	2769	99.9858	2769	100.153
2768	100.01	2768	98.7127	2768	100	2768	100.102
2767	100.01	2767	98.7388	2767	100.013	2767	100.102
2766	100.01	2766	98.765	2766	100.027	2766	100.102
2765	100.01	2765	98.7824	2765	100.04	2765	100.153
2764	100.01	2764	98.7911	2764	100.051	2764	100.102
2763	100.01	2763	98.8085	2763	100.06	2763	100.051
2762	100.02	2762	98.8259	2762	100.068	2762	100.051
2761	100.01	2761	98.8433	2761	100.074	2761	100.102
2760	100.01	2760	98.8608	2760	100.079	2760	100.153
2759	100.01	2759	98.8695	2759	100.082	2759	100.153
2758	100.02	2758	98.8869	2758	100.083	2758	100.153
2757	100.02	2757	98.8956	2757	100.083	2757	100.102
2756	100.02	2756	98.9218	2756	100.083	2756	100.051
2755	100.02	2755	98.9392	2755	100.084	2755	100.102
2754	100.02	2754	98.9566	2754	100.084	2754	100.102
2753	100.02	2753	98.9828	2753	100.081	2753	100.102
2752	100.02	2752	99.0003	2752	100.076	2752	100.102
2751	100.02	2751	99.009	2751	100.072	2751	100.102
2750	100.02	2750	99.0177	2750	100.069	2750	100.102
2749	100.02	2749	99.0177	2749	100.066	2749	100.153
2748	100.02	2748	99.0177	2748	100.063	2748	100.153
2747	100.02	2747	99.009	2747	100.058	2747	100.153
2746	100.01	2746	99.009	2746	100.053	2746	100.102
2745	100.01	2745	99.0003	2745	100.05	2745	100.102
2744	100.01	2744	99.0003	2744	100.047	2744	100.102
2743	100.02	2743	98.9916	2743	100.043	2743	100.102
2742	100.02	2742	98.9916	2742	100.038	2742	100.102
2741	100.02	2741	98.9916	2741	100.032	2741	100.102
2740	100.01	2740	98.9916	2740	100.027	2740	100.102
2739	100.01	2739	99.0003	2739	100.022	2739	100.102
2738	100	2738	99.009	2738	100.018	2738	100.102
2737	100	2737	99.009	2737	100.013	2737	100.153
2736	100	2736	99.0177	2736	100.006	2736	100.102
2735	100.01	2735	99.0264	2735	99.999	2735	100.051
2734	100.01	2734	99.0439	2734	99.9941	2734	100.051
2733	100.01	2733	99.0526	2733	99.9909	2733	100.102
2732	100.01	2732	99.0614	2732	99.9879	2732	100.153
2731	100	2731	99.0701	2731	99.9838	2731	100.153
2730	100	2730	99.0876	2730	99.9795	2730	100.153
2729	100.01	2729	99.1138	2729	99.9765	2729	100.153
2728	100.01	2728	99.1336	2728	99.9757	2728	100.153
2727	100.02	2727	99.1539	2727	99.9759	2727	100.204
2726	100.02	2726	99.1705	2726	99.9765	2726	100.255
2725	100.02	2725	99.1848	2725	99.9765	2725	100.255
2724	100.02	2724	99.1986	2724	99.9768	2724	100.204
2723	100.01	2723	99.2133	2723	99.9788	2723	100.204
2722	100.01	2722	99.2253	2722	99.9824	2722	100.204
2721	100.01	2721	99.2351	2721	99.9848	2721	100.204
2720	100	2720	99.247	2720	99.9858	2720	100.204
2719	100	2719	99.2653	2719	99.9869	2719	100.153
2718	100.01	2718	99.2902	2718	99.9896	2718	100.153
2717	100.01	2717	99.3161	2717	99.9941	2717	100.204
2716	100.01	2716	99.3416	2716	99.9994	2716	100.255
2715	100.01	2715	99.3655	2715	100.004	2715	100.255
2714	100.02	2714	99.3898	2714	100.007	2714	100.204
2713	100.02	2713	99.4165	2713	100.011	2713	100.102
2712	100.02	2712	99.4415	2712	100.016	2712	100.102
2711	100.02	2711	99.4652	2711	100.022	2711	100.153
2710	100.01	2710	99.4875	2710	100.027	2710	100.153
2709	100.01	2709	99.5123	2709	100.031	2709	100.153
2708	100.01	2708	99.542	2708	100.033	2708	100.102
2707	100.02	2707	99.5769	2707	100.036	2707	100.153
2706	100.02	2706	99.6119	2706	100.04	2706	100.204
2705	100.01	2705	99.6414	2705	100.043	2705	100.306
2704	100.01	2704	99.6628	2704	100.045	2704	100.306
2703	100.01	2703	99.6771	2703	100.047	2703	100.204
2702	100.01	2702	99.6862	2702	100.049	2702	100.153
2701	100.01	2701	99.6876	2701	100.053	2701	100.153
2700	100.01	2700	99.9169	2700	100.057	2700	100.204
2699	100.01	2699	99.9137	2699	100.061	2699	100.255
2698	100.01	2698	99.9099	2698	100.062	2698	100.255
2697	100.01	2697	99.9056	2697	100.064	2697	100.204
2696	100.01	2696	99.9014	2696	100.066	2696	100.153
2695	100.01	2695	99.8972	2695	100.069	2695	100.204
2694	100.01	2694	99.8925	2694	100.071	2694	100.255
2693	100.02	2693	99.8878	2693	100.071	2693	100.255
2692	100.02	2692	99.8839	2692	100.069	2692	100.255
2691	100.01	2691	99.8807	2691	100.068	2691	100.204
2690	100.01	2690	99.8783	2690	100.068	2690	100.204
2689	100.01	2689	99.8752	2689	100.068	2689	100.204
2688	100.01	2688	99.8714	2688	100.067	2688	100.255
2687	100.01	2687	99.868	2687	100.064	2687	100.255
2686	100.01	2686	99.8658	2686	100.061	2686	100.204
2685	100.01	2685	99.8644	2685	100.058	2685	100.204
2684	100.01	2684	99.8624	2684	100.057	2684	100.255
2683	100.01	2683	99.86	2683	100.055	2683	100.255
2682	100.01	2682	99.858	2682	100.051	2682	100.306
2681	100.01	2681	99.8574	2681	100.046	2681	100.255
2680	100.01	2680	99.8583	2680	100.043	2680	100.255
2679	100.01	2679	99.86	2679	100.04	2679	100.204
2678	100	2678	99.8612	2678	100.039	2678	100.204
2677	100	2677	99.862	2677	100.036	2677	100.204
2676	100	2676	99.8633	2676	100.032	2676	100.153
2675	100.01	2675	99.8657	2675	100.028	2675	100.102
2674	100.01	2674	99.8691	2674	100.026	2674	100.153
2673	100.01	2673	99.8726	2673	100.025	2673	100.204
2672	100.01	2672	99.8752	2672	100.024	2672	100.153
2671	100.02	2671	99.8782	2671	100.021	2671	100.102
2670	100.02	2670	99.8825	2670	100.018	2670	100
2669	100.02	2669	99.8885	2669	100.016	2669	100
2668	100.02	2668	99.8953	2668	100.015	2668	100.051
2667	100.02	2667	99.902	2667	100.016	2667	100.102
2666	100.02	2666	99.9088	2666	100.016	2666	100.102
2665	100.03	2665	99.9158	2665	100.015	2665	100.051
2664	100.03	2664	99.9238	2664	100.014	2664	100
2663	100.03	2663	99.9322	2663	100.015	2663	100
2662	100.03	2662	99.9396	2662	100.017	2662	100.051
2661	100.02	2661	99.9459	2661	100.018	2661	100.153
2660	100.02	2660	99.9514	2660	100.017	2660	100.153
2659	100.02	2659	99.9575	2659	100.016	2659	100.102
2658	100.02	2658	99.964	2658	100.016	2658	100.102
2657	100.02	2657	99.9695	2657	100.019	2657	100.153
2656	100.01	2656	99.973	2656	100.022	2656	100.255
2655	100.01	2655	99.9747	2655	100.025	2655	100.204
2654	100.01	2654	99.9755	2654	100.027	2654	100.153
2653	100.02	2653	99.9765	2653	100.029	2653	100.051
2652	100.02	2652	99.9771	2652	100.032	2652	100.051
2651	100.02	2651	99.977	2651	100.035	2651	100.102
2650	100.02	2650	99.9756	2650	100.038	2650	100.153
2649	100.02	2649	99.9733	2649	100.04	2649	100.153
2648	100.02	2648	99.9712	2648	100.042	2648	100.102
2647	100.01	2647	99.9698	2647	100.045	2647	100.051
2646	100.01	2646	99.969	2646	100.05	2646	100.051
2645	100.01	2645	99.9678	2645	100.055	2645	100.102
2644	100.01	2644	99.9663	2644	100.058	2644	100.102
2643	100.01	2643	99.9657	2643	100.059	2643	100.051
2642	100.01	2642	99.9664	2642	100.062	2642	100.051
2641	100.01	2641	99.9674	2641	100.066	2641	100.051
2640	100.01	2640	99.9678	2640	100.071	2640	100.153
2639	100.02	2639	99.9673	2639	100.074	2639	100.153
2638	100.02	2638	99.9671	2638	100.076	2638	100.102
2637	100.02	2637	99.968	2637	100.077	2637	100.102
2636	100.02	2636	99.9697	2636	100.079	2636	100.051
2635	100.02	2635	99.9715	2635	100.082	2635	100.051
2634	100.02	2634	99.9724	2634	100.086	2634	100.051
2633	100.01	2633	99.9728	2633	100.088	2633	100.051
2632	100.01	2632	99.9741	2632	100.089	2632	100
2631	100.01	2631	99.9767	2631	100.091	2631	100.051
2630	100.01	2630	99.9799	2630	100.094	2630	100.102
2629	100.01	2629	99.9823	2629	100.099	2629	100.204
2628	100.01	2628	99.984	2628	100.101	2628	100.204
2627	100.01	2627	99.9859	2627	100.103	2627	100.102
2626	100.01	2626	99.9892	2626	100.105	2626	100.051
2625	100.01	2625	99.9936	2625	100.108	2625	100.051
2624	100.01	2624	99.9978	2624	100.113	2624	100.153
2623	100.01	2623	100.001	2623	100.117	2623	100.153
2622	100.01	2622	100.004	2622	100.12	2622	100.153
2621	100.01	2621	100.008	2621	100.122	2621	100.102
2620	100.01	2620	100.012	2620	100.125	2620	100.051
2619	100.01	2619	100.017	2619	100.129	2619	100.102
2618	100.01	2618	100.022	2618	100.135	2618	100.153
2617	100.01	2617	100.025	2617	100.139	2617	100.204
2616	100.01	2616	100.027	2616	100.142	2616	100.153
2615	100.01	2615	100.03	2615	100.144	2615	100.102
2614	100.02	2614	100.033	2614	100.148	2614	100.051
2613	100.02	2613	100.035	2613	100.152	2613	100.102
2612	100.01	2612	100.036	2612	100.155	2612	100.153
2611	100.01	2611	100.036	2611	100.157	2611	100.153
2610	100.01	2610	100.038	2610	100.159	2610	100.102
2609	100.01	2609	100.041	2609	100.161	2609	100.102
2608	100.01	2608	100.044	2608	100.165	2608	100.153
2607	100.01	2607	100.046	2607	100.169	2607	100.153
2606	100.02	2606	100.047	2606	100.172	2606	100.102
2605	100.02	2605	100.048	2605	100.173	2605	100.051
2604	100.02	2604	100.049	2604	100.174	2604	100
2603	100.02	2603	100.05	2603	100.177	2603	100
2602	100.02	2602	100.052	2602	100.18	2602	100
2601	100.02	2601	100.052	2601	100.184	2601	100
2600	100.01	2600	100.051	2600	100.186	2600	100
			--
			--
			--
			--
			--
			--
			--
			--
			--
			--
			--
			--
			--
			--
			--
			--
			--
			--
			--
			--
			--
			--
			--
			--
			--
			--
			--
			--
			--

## Sheet: Supplementary Figure 13
Supplementary Figure 13a
Ag-NP: pristine		Ag-NP: 2hr		Ag-NP: 5hr
Voltage [V] (x)	jtotal [mA cm-2] (y)	Voltage [V] (x)	jtotal [mA cm-2] (y)	Voltage [V] (x)	jtotal [mA cm-2] (y)
2.6	26.4498	2.6	35.1152	2.6	22.2951
2.8	58.3176	2.8	76.3897	2.8	51.9328
3	107.629	3	144.09	3	94.8058
3.2	166.389	3.2	232.353	3.2	139.95
3.4	227.529	3.4	327.092	3.4	194.249
3.6	278.48	3.6	379.505	3.6	240.867
Supplementary Figure 13b
Ag-NP: pristine		Ag-NP: 2hr		Ag-NP: 5hr
Voltage [V] (x)	FECO [%] (y)	Voltage [V] (x)	FECO [%] (y)	Voltage [V] (x)	FECO [%] (y)
2.6	91.0108	2.6	84.0319	2.6	87.3792
2.8	98.1189	2.8	95.4145	2.8	95.084
3	95.5701	3	96.2943	3	91.3195
3.2	89.1734	3.2	95.2971	3.2	83.3114
3.4	80.3531	3.4	91.224	3.4	71.9752
3.6	64.9551	3.6	71.745	3.6	56.2974
Supplementary Figure 13c
Ag-NP: pristine		Ag-NP: 2hr		Ag-NP: 5hr
Voltage [V] (x)	jCO [mA cm-2] (y)	Voltage [V] (x)	jCO [mA cm-2] (y)	Voltage [V] (x)	jCO [mA cm-2] (y)
2.6	24.0722	2.6	29.508	2.6	19.4813
2.8	57.2206	2.8	72.8869	2.8	49.3798
3	102.861	3	138.751	3	86.5762
3.2	148.375	3.2	221.426	3.2	116.594
3.4	182.827	3.4	298.387	3.4	139.811
3.6	180.887	3.6	272.276	3.6	135.602

## Sheet: Supplementary Figure 14
Supplementary Figure 14a							Supplementary Figure 14b
Ag black			Ag-NP				Ag black			Ag-NP
Voltage [V] (x)	jtotal [mA cm-2] (y)	Error bar (y±)	Voltage [V] (x)	jtotal [mA cm-2] (y)	Error bar (y±)		Voltage [V] (x)	FE- H2 [%] (y)	Error bar (y±)	Voltage [V] (x)	FE- H2 [%] (y)	Error bar (y±)
2.6	33.9755	4.62453	2.6	35.1152	3.76016		2.6	4.49059	3.05437	2.6	2.91606	0.50453
2.8	81.1684	9.70071	2.8	76.3897	3.63201		2.8	3.71164	3.06426	2.8	2.3799	0.31036
3	158.373	16.3552	3	144.09	0.43919		3	3.07864	2.43451	3	2.2759	0.28523
3.2	258.555	21.1198	3.2	232.353	5.6626		3.2	2.98417	1.37284	3.2	3.08172	0.59932
3.4	323.637	58.2375	3.4	327.092	6.28792		3.4	15.4534	0.9584	3.4	4.28223	1.16616
3.6	438.731	65.9543	3.6	379.505	18.3955		3.6	44.7379	10.5293	3.6	14.2728	5.93436
Supplementary Figure 14c							Supplementary Figure 14d
Ag black			Ag-NP				Ag black			Ag-NP
Voltage [V] (x)	j - H2 [mA cm-2] (y)	Error bar (y±)	Voltage [V] (x)	j - H2 [mA cm-2] (y)	Error bar (y±)		Voltage [V] (x)	FE- CO [%] (y)	Error bar (y±)	Voltage [V] (x)	FE- CO [%] (y)	Error bar (y±)
2.6	1.5257	0.8904	2.6	1.02398	0.24748		2.6	86.9502	2.2351	2.6	84.0319	2.12439
2.8	3.01268	2.15881	2.8	1.818	0.26701		2.8	91.1508	2.15212	2.8	95.4145	0.30266
3	4.87573	3.39491	3	3.27934	0.40172		3	88.6329	0.64712	3	96.2943	0.18741
3.2	7.71572	3.2479	3.2	7.16046	1.30417		3.2	84.3616	2.18432	3.2	95.2971	0.67255
3.4	50.0129	11.3424	3.4	14.0069	3.61865		3.4	68.3557	3.03741	3.4	91.224	1.31217
3.6	196.279	76.5282	3.6	54.1662	25.1148		3.6	37.297	9.63215	3.6	71.745	5.96913

[truncated: 8 more sheets: Supplementary Figure 15, Supplementary Figure 16, Supplementary Figure 17, Supplementary Figure 18, Supplementary Figure 19, Supplementary Figure 24, Supplementary Figure 25, Supplementary Figure 29]
